# Supplementary material for: Actin-related protein Arp4 regulates euchromatic gene expression and development through H2A.Z deposition in blood-stage Plasmodium falciparum
Source: Parasit Vectors. 2020 Jun 17;13:314. doi: 10.1186/s13071-020-04139-6 (PMC7301494; doi:10.1186/s13071-020-04139-6)
Supplement: Supplementary file 1 — Additional file 1: Table S1. Accession numbers of Arp4 and Arp6. [file 13071_2020_4139_MOESM1_ESM.xlsx]

## Sheet: Sheet1
Accession numbers of Arp4 and Arp6 used in Figure S1
Arp4
Species name	Accession numbers
Plasmodium yoelii	XP_729653.1
Plasmodium chabaudi	XP_745233.1
Cryptosporidium hominis	XP_667364.1
Plasmodium falciparum	XP_001348392.1
Plasmodium knowlesi	XP_002260783.1
Plasmodium vivax	XP_001616733.1
Toxoplasma gondii	XP_002369371.1
Babesia sp	XP_028870302.1
Arp6
Species name	Accession numbers
Neospora caninum	XP_003883183.1
Plasmodium berghei	XP_674454.2
Plasmodium chabaudi	XP_016653466.1
Plasmodium falciparum	XP_001349094.1
Plasmodium knowlesi	XP_002261113.1
Babesia bovis	XP_001610477.1
Plasmodium vivax	XP_001612825.1
Plasmodium yoelii	XP_730338.1
