# Supplementary material for: Actin-related protein Arp4 regulates euchromatic gene expression and development through H2A.Z deposition in blood-stage Plasmodium falciparum
Source: Parasit Vectors. 2020 Jun 17;13:314. doi: 10.1186/s13071-020-04139-6 (PMC7301494; doi:10.1186/s13071-020-04139-6)
Supplement: Supplementary file 7 — Additional file 7: Table S2. FPKM values of RNA-seq analysis for PfArp4-Ty1-Ribo line with or without GlcN in culture for knockdown. [file 13071_2020_4139_MOESM7_ESM.xlsx]

## Sheet: PfArp4
geneid	PfArp4_R	PfArp4-KD_R	PfArp4_T	PfArp4-KD_T	PfArp4_S	PfArp4-KD_S
mal_mito_1	11.0361	3.21857	60.6769	40.5075	52.19	178.778
mal_mito_2	44.8529	27.0596	76.2734	77.4384	201.955	1398.11
mal_mito_3	33.2666	26.8413	57.8653	70.1241	183.505	1446.42
mal_mito_RNA19	113.53	52.7041	637.798	294.008	663.382	2285.49
mal_rna_10	60.4442	37.7387	393.115	273.557	469.188	1442.43
mal_rna_11	128.115	101.504	543.838	430.255	556.042	1710.93
mal_rna_12	117.723	47.9128	654.817	623.653	782.414	5077.09
mal_rna_13	154.33	63.2449	742.511	451.768	734.942	3133.79
mal_rna_14	113.086	92.8311	283.688	248.538	569.997	2244.92
mal_rna_15	64.1736	20.1516	254.783	199.309	342.158	1071.5
mal_rna_17	362.695	581.096	463.52	687.673	862.887	5017.35
mal_rna_18	53.8583	34.2894	473.101	343.859	401.259	1335.19
mal_rna_19	39.9128	45.3255	253.691	263.173	243.111	853.715
mal_rna_8	89.1078	29.4162	243.519	353.543	639.588	4682.53
mal_rna_9	57.2487	22.3593	204.089	257.501	400.877	2796.81
malmito_rna_1	132.438	28.7477	460.824	382.992	769.447	2690.65
malmito_rna_10	91.5335	39.001	158.973	268.91	400.35	1532.2
malmito_rna_15	279.819	54.4042	680.174	622.251	1557.23	5232.14
malmito_rna_16	108.151	20.4016	322.43	439.508	1246.53	13011.8
malmito_rna_17	147.678	28.9872	427.182	432.048	1202.5	12840.3
malmito_rna_20	116.237	19.4173	339.441	430.255	1197.08	12458.2
malmito_rna_21	118.003	32.0807	494.593	448.962	703.829	4183.05
malmito_rna_23	208.031	51.107	781.742	528.041	1452.3	15438.2
malmito_rna_24	146.707	51.2796	1336.57	1302.39	973.824	4652.1
malmito_rna_25	239.477	73.7857	1718.25	1434.18	1456.35	7114.29
malmito_rna_26	64.3556	19.6108	273.405	295.175	470.921	3423.34
malmito_rna_27	44.3476	11.712	90.7866	83.6607	166.544	482.774
malmito_rna_9	99.5357	15.616	289.107	324.019	879.996	9453.01
malmito_rna_LSUC	253.991	100.617	2388.5	2415.3	1664.17	8787.6
malmito_rna_LSUF	42.5737	16.4987	112.577	175.22	332.49	2484.92
malmito_rna_LSUG	92.0109	48.271	559.152	491.242	646.915	2462.31
malmito_rna_RNA11	92.4298	33.2868	284.746	150.967	342.023	1053.78
malmito_rna_RNA12	179.495	50.0242	607.465	611.351	1034.56	10661.3
malmito_rna_RNA14	109.163	35.136	552.856	301.546	635.263	2080.05
malmito_rna_RNA18	472.568	134.922	1745.85	1494.42	2587.77	25829.2
malmito_rna_RNA22	103.633	30.5129	309.379	147.193	354.238	1186.13
malmito_rna_RNA4	50.9997	13.176	81.9723	106.568	250.622	3127.42
malmito_rna_RNA5	88.0835	30.2897	173.975	268.703	481.514	4838.36
malmito_rna_RNA6	149.559	45.4346	370.927	453.746	795.298	8773.09
malmito_rna_RNA7	171.982	132.403	463.779	436.377	669.373	2194.03
malmito_rna_SSUF	70.6654	20.736	352.685	216.303	420.42	1317.35
malmito_SSUB	116.068	39.0737	535.054	506.91	745.779	2700.58
PF3D7_0100100	0.01639	0	0.01466	0.01105	0	0.01471
PF3D7_0100200	0	0	0.04779	0	0	0
PF3D7_0100300	0.10686	0	0.03584	0	0.01456	0.01198
PF3D7_0100400	0	0	0.04254	0	0	0.04267
PF3D7_0100500	0	0	0	0	0	0
PF3D7_0100600	0.04928	0	0	0	0.05372	0
PF3D7_0100700	0	0	0	0	0	0
PF3D7_0100800	0	0	0	0	0	0
PF3D7_0100900	0	0	0	0	0.0551	0.04534
PF3D7_0101000	0	0	0	0	0	0
PF3D7_0101100	221.28	288.682	183.58	231.783	19.5277	18.8421
PF3D7_0101200	124.404	139.784	69.3691	69.1223	5.6096	3.65164
PF3D7_0101300	0.30066	0	16.874	20.5607	0.65561	0.67439
PF3D7_0101400	0.83553	1.01844	0.40239	0.08661	0.2803	0
PF3D7_0101500	0.61392	0	0.23119	0.13062	0.21137	0.02899
PF3D7_0101600	2.8766	2.65894	13.1213	11.8223	4.54765	10.7108
PF3D7_0101700	0.70486	0.23269	0.66545	0.36936	0.08539	0.07027
PF3D7_0101800	0.97871	0.72695	0.82064	0.16485	0.13338	0.10976
PF3D7_0101900	1.90798	0.81712	0.64569	0.13897	0	0
PF3D7_0102000	2.03333	1.38878	0.68981	0.28344	0.15289	0.06291
PF3D7_0102100	0.50324	0.24919	0.67513	0.76286	0	0.16932
PF3D7_0102200	7538.64	13909.9	1001.75	109.083	121.101	132.249
PF3D7_0102300	53.9688	19.3546	115.362	225.864	375.502	531.286
PF3D7_0102400	3.88042	3.111	2.80954	4.23284	14.1529	15.8328
PF3D7_0102500	145.962	150.381	13.1539	0.82319	5.26685	28.6745
PF3D7_0102600	11.3013	7.29449	65.6248	57.9204	9.47106	3.83388
PF3D7_0102700	46.3008	117.839	10.2525	5.52273	5.37626	7.41198
PF3D7_0102800	0.96281	0.23116	3.23575	5.85782	6.77556	6.07307
PF3D7_0102900	129.945	102.999	265.743	282.415	128.598	69.1962
PF3D7_0103000	7.23207	3.10819	3.66129	1.93063	35.4081	95.3714
PF3D7_0103100	3.40676	1.52579	5.34676	4.50284	16.9274	8.11844
PF3D7_0103200	46.4885	32.7129	149.283	159.574	97.9478	87.0421
PF3D7_0103300	47.4264	45.306	39.0166	47.0258	29.1687	13.2313
PF3D7_0103400	42.5146	39.7313	78.3297	80.6305	72.2796	30.496
PF3D7_0103500	1.98397	1.65663	4.84493	4.6784	9.15072	2.71369
PF3D7_0103600	6.69114	4.0973	27.2248	40.9389	30.3023	5.38125
PF3D7_0103700	15.3231	13.3071	16.9608	21.4057	16.4539	9.47218
PF3D7_0103800	9.40495	4.33437	1.37419	0.25095	31.4729	183.427
PF3D7_0103900	9.39307	3.90401	37.9838	42.3698	45.5309	40.0378
PF3D7_0104000	0.54082	0.42849	0.67719	0.8745	10.142	14.654
PF3D7_0104100	6.45056	2.48437	0.66107	0.09054	30.9889	66.1544
PF3D7_0104200	134.201	133.622	90.981	78.875	87.3846	135.47
PF3D7_0104300	167.766	222.572	66.9574	64.7978	47.4397	17.057
PF3D7_0104400	15.4555	7.47297	38.8056	57.0374	63.6507	68.562
PF3D7_0104500	114.028	80.1304	243.292	307.731	112.008	119.31
PF3D7_0104600	2.59467	2.83186	6.79616	11.238	4.18565	1.29463
PF3D7_0104700	0.12457	0	0.08913	0.13429	0.38029	0.08941
PF3D7_0104800	12.491	6.38285	9.57975	8.80857	31.1858	23.4604
PF3D7_0104900	87.6009	101.301	90.094	100.114	78.1786	110.996
PF3D7_0105000	37.252	42.1633	40.8179	42.3736	32.5273	38.7763
PF3D7_0105100	7.76083	3.41601	14.5435	37.5145	58.2903	121.357
PF3D7_0105200	15.4632	6.3603	121.655	147.619	76.3426	78.5153
PF3D7_0105300	189.906	93.9835	28.9085	12.1715	493.956	1824.34
PF3D7_0105400	112.976	62.0488	15.528	2.20383	104.796	862.267
PF3D7_0105500	1.33686	0.91659	6.71414	7.55198	9.69832	8.39608
PF3D7_0105600	12.5259	7.80164	14.8554	14.2443	11.778	7.84739
PF3D7_0105700	4.20897	1.81185	7.61177	6.24101	22.8565	8.32662
PF3D7_0105800	37.4586	15.0583	25.3316	23.0996	134.687	105.792
PF3D7_0105900	6.08422	2.97365	13.7102	18.7924	31.3154	10.3859
PF3D7_0106000	23.2164	13.7423	11.0698	8.1576	73.7163	86.9756
PF3D7_0106100	62.179	37.0575	96.5158	99.8451	120.526	178.761
PF3D7_0106200	10.8405	5.85601	1.9832	2.32391	43.3372	86.3571
PF3D7_0106300	160.821	166.589	151.182	135.25	245.809	224.71
PF3D7_0106400	300.434	283.998	501.535	722.269	86.1087	130.468
PF3D7_0106500	3.29152	1.3935	1.78657	0.72793	23.5456	5.80493
PF3D7_0106600	2.48347	1.87392	0.47597	0	1.86959	12.6264
PF3D7_0106700	83.5033	73.2348	103.01	99.9265	55.7305	16.8473
PF3D7_0106800	26.4023	8.66145	55.05	62.4815	158.233	344.148
PF3D7_0106900	7.45764	3.01166	11.57	15.7402	41.6283	44.5205
PF3D7_0107000	68.542	27.8593	65.34	54.7366	546.343	923.578
PF3D7_0107100	1.33695	0.77506	8.39944	11.644	9.38587	6.81681
PF3D7_0107200	3.46384	0.93558	23.8454	29.8435	20.7711	33.1497
PF3D7_0107300	1.41912	1.14192	1.58656	0.65733	4.78679	6.5652
PF3D7_0107400	8.40877	1.36894	13.9082	7.45031	58.3985	53.9478
PF3D7_0107500	313.575	263.867	209.737	139.242	77.7436	65.0475
PF3D7_0107600	0.27787	0.22015	0.27834	0.13479	0.49684	0.24931
PF3D7_0107700	1.07149	0.62883	5.18206	8.23506	7.44201	4.5575
PF3D7_0107800	6.0376	2.61954	35.1898	53.6947	46.9252	10.8598
PF3D7_0107900	15.8109	7.12905	94.3314	139.868	60.8247	70.8707
PF3D7_0108000	189.297	102.199	306.3	303.973	566.264	540.114
PF3D7_0108100	2.83501	1.12307	6.83405	7.31281	15.8375	15.0678
PF3D7_0108300	309.467	319.988	363.952	338.849	185.581	58.4696
PF3D7_0108400	44.0529	52.2264	58.142	50.1892	50.4257	49.0452
PF3D7_0108500	2730.14	4636.4	482.843	205.168	71.4527	171.977
PF3D7_0108600	11.7875	5.15024	19.2248	28.8861	75.9763	137.175
PF3D7_0108700	59.6327	49.9462	71.2645	81.5565	133.79	61.7853
PF3D7_0108800	27.4685	23.1645	52.4312	48.7993	82.5055	118.375
PF3D7_0108900	3.28172	2.45952	0.39664	0	0.19341	3.89933
PF3D7_0109000	321.51	284.368	30.3209	2.76213	31.9764	451.297
PF3D7_0109100	13.7779	14.3956	1.80221	0.04641	2.08428	15.1276
PF3D7_0109200	19.414	12.5163	62.0325	73.9661	78.4414	77.1191
PF3D7_0109300	1.20823	0.32634	2.89805	1.25806	4.31121	6.11003
PF3D7_0109400	40.7892	26.5098	265.25	384.024	183.793	246.74
PF3D7_0109500	90.2872	67.1189	131.502	136.37	125.466	158.442
PF3D7_0109600	30.4266	21.1747	67.1399	111.6	35.7352	78.9458
PF3D7_0109700	120.124	155.057	90.0201	106.914	45.4083	69.8039
PF3D7_0109800	66.8294	73.5661	64.7019	56.7698	59.1634	41.5299
PF3D7_0109850	4.42733	2.23647	3.64085	2.44236	36.4458	39.989
PF3D7_0109950	25.1303	13.5943	55.7185	54.9201	147.242	176.209
PF3D7_0110000	14.6441	8.82139	40.913	36.5157	70.4491	75.3115
PF3D7_0110100	17.0181	10.0335	20.1587	21.5767	20.0646	8.68126
PF3D7_0110200	36.094	24.644	97.287	104.41	101.807	147.883
PF3D7_0110300	0.38703	0.7666	0.17308	1.04304	0.42198	0.34725
PF3D7_0110400	162.206	151.507	141.585	136.056	133.141	162.976
PF3D7_0110500	12.4235	9.19132	43.3077	40.9573	42.8691	11.0769
PF3D7_0110600	86.0826	91.0744	49.507	40.9048	51.3978	31.5894
PF3D7_0110700	30.2	27.9831	129.196	157.322	135.384	49.3848
PF3D7_0110800	156.904	156.776	229.793	235.783	120.616	152.842
PF3D7_0110900	16.9802	12.401	62.3595	104.943	15.5138	6.12795
PF3D7_0111000	10.4304	3.79849	3.297	1.62225	28.1919	24.2797
PF3D7_0111200	3.62021	1.43412	20.8843	40.7328	42.4308	77.9542
PF3D7_0111300	10.8743	4.93349	45.9804	51.7559	104.27	40.5658
PF3D7_0111400	14.359	6.35283	52.3411	79.8875	115.748	62.2901
PF3D7_0111500	49.2115	31.0746	83.9342	109.941	157.168	240.617
PF3D7_0111600	3.13461	3.38661	8.15582	14.8794	7.68963	5.75264
PF3D7_0111700	0.30066	0	0.40336	0	0	0.53951
PF3D7_0111800	17.9104	12.787	110.932	118.245	80.4456	25.7572
PF3D7_0111900	89.9932	67.2727	241.273	241.654	351.197	686.119
PF3D7_0112000	22.0154	15.6073	33.679	32.4932	42.3075	26.2182
PF3D7_0112100	7.03072	11.7834	3.9664	2.04051	1.41516	2.9114
PF3D7_0112200	7.97916	3.21872	89.3191	85.3981	61.4697	11.8822
PF3D7_0112300	9.0635	20.8462	11.6943	3.73729	25.3254	15.4639
PF3D7_0112400	0.40013	0	0.11929	0	0	0.11967
PF3D7_0112500	0.74954	0.74231	0.33519	0	0	1.34498
PF3D7_0112600	0.37565	0.12401	0.27998	0.16873	0.47783	0.28086
PF3D7_0112700	14.2638	16.3609	16.5615	19.2553	28.5019	11.7738
PF3D7_0112800	26.0868	49.2594	2.95536	2.22627	16.8756	41.3495
PF3D7_0112900	18.7715	13.3852	2.51835	1.01177	8.08416	20.5472
PF3D7_0113000	735.091	557.537	2017.22	2066.05	462.481	83.7342
PF3D7_0113100	0.60422	0.38388	0.55061	0.23043	1.2554	0.48074
PF3D7_0113200	20.9997	9.65797	234.158	233.025	80.3629	35.052
PF3D7_0113300	226.666	301.69	31.8668	21.2472	11.2076	10.8009
PF3D7_0113400	3.12076	3.82267	5.61907	4.03918	1.29833	1.84209
PF3D7_0113600	3.37173	5.02739	0.35182	0.07572	0.58206	0.29411
PF3D7_0113700	202.833	239.588	84.446	79.9537	24.0437	16.5475
PF3D7_0113800	85.7112	25.1802	38.7589	49.0503	10.9537	1.32768
PF3D7_0113900	108.906	254.016	15.9306	9.79634	6.65823	11.741
PF3D7_0114000	3.51388	4.77601	1.7773	0.40818	3.42159	2.70696
PF3D7_0114100	10.4121	2.59701	646.351	639.979	40.7834	26.2954
PF3D7_0114200	0.2039	0	0.59268	0.06869	0.11115	0.04573
PF3D7_0114300	0.27717	0.1098	4.61094	2.76379	1.45054	2.78524
PF3D7_0114400	0.07713	0	1.13819	0.67552	0.46249	1.07258
PF3D7_0114500	6.39245	5.06466	638.341	970.551	41.9917	18.9267
PF3D7_0114600	0.2267	0	0.35482	0.2291	0.24716	0.30509
PF3D7_0114700	0.38325	0	1.56697	0	0.05969	0
PF3D7_0114800	0.08407	0.33304	0.45115	1.01956	0.09166	0
PF3D7_0114900	0	0	0	0	0	0.07507
PF3D7_0115000	0.51578	0.45608	0.32127	0.08688	0.36151	0.76025
PF3D7_0115050	1.0935	0.72197	0	0	0.39741	2.61627
PF3D7_0115100	0.54303	0.35853	0.53965	0	0.72363	6.0631
PF3D7_0115150	0.26345	0.52182	0	0	0	0.07879
PF3D7_0115200	0.24037	0.09522	0.30097	0.06478	0.10483	0.08626
PF3D7_0115300	0.05264	0	0	0	0	0.04723
PF3D7_0115400	0.46991	0	5.14844	2.05788	0.38425	0.2108
PF3D7_0115500	0.1229	0	0	0.0552	0	0.03676
PF3D7_0115600	0.32677	0.09246	6.84726	3.20804	0.50896	0.37695
PF3D7_0115700	0.78071	0.44637	0.59028	0.49888	1.43914	1.61756
PF3D7_0200100	3.29499	2.83223	8.8132	10.9602	5.89707	4.91786
PF3D7_0200200	0.84724	0	0.33152	0.21406	0.05773	0.14253
PF3D7_0200300	1.44809	1.11543	2.4464	3.63153	2.1051	2.38193
PF3D7_0200400	0.23264	0	0.26009	0.39185	0.12682	0.20873
PF3D7_0200500	0.3347	0	0.04276	0	0.10426	0
PF3D7_0200600	0.28307	0	0	0	0	0
PF3D7_0200700	0.48233	0	0.33553	0.28886	0.35058	0.04808
PF3D7_0200800	0.48299	0.08697	0.23563	0.05917	0	0.15758
PF3D7_0200900	0.59527	0	0.15972	0.08021	0	0.05341
PF3D7_0201000	0.34005	0	0	0	0.06179	0.40679
PF3D7_0201100	0	0	0	0	0	0
PF3D7_0201200	0.59627	0	0	0.13391	0.10835	0.31207
PF3D7_0201300	0.28985	0	0.15555	0.07811	0.12641	0.10402
PF3D7_0201400	0.11299	0	2.42532	5.78546	0.24638	0.70961
PF3D7_0201500	24.2086	17.9125	115.415	148.668	81.3063	64.2867
PF3D7_0201600	143.628	108.3	175.958	186.847	32.9904	7.72858
PF3D7_0201700	429.32	475.955	24.1594	3.2366	3.34865	2.24338
PF3D7_0201800	473.91	485.077	360.661	328.979	47.8473	41.4863
PF3D7_0201900	139.9	73.9411	674.009	632.452	166.747	18.9528
PF3D7_0202000	9550.24	8541.55	5261.33	3595.42	1024.37	600.226
PF3D7_0202100	739.478	1255.51	88.9626	41.7318	25.9789	128.061
PF3D7_0202200	842.147	1022.81	64.1167	17.0032	6.3804	12.9622
PF3D7_0202300	6.35428	6.03081	88.5041	122.994	6.49497	5.34481
PF3D7_0202400	42.5856	18.7019	961.1	1868.21	206.797	44.9987
PF3D7_0202500	10581.6	10870.2	1881.19	1219.95	168.281	1263.73
PF3D7_0202600	13.1655	5.36728	29.5914	30.9564	35.0206	8.36105
PF3D7_0202700	2.59997	1.043	15.9245	23.9474	16.8288	8.00211
PF3D7_0202800	17.2992	5.80761	5.50707	3.95092	93.3462	112.856
PF3D7_0202900	8.43837	5.85601	5.28854	4.81381	47.9485	58.6889
PF3D7_0203000	27.2088	24.2403	8.57384	7.66588	50.1194	19.6936
PF3D7_0203100	9.61876	9.32816	3.31863	2.38454	4.65232	4.69275
PF3D7_0203200	35.5479	27.7354	18.5203	24.7971	17.2847	22.119
PF3D7_0203300	12.337	8.53098	17.2367	19.6733	35.0996	61.0427
PF3D7_0203400	75.5838	40.8648	115.371	130.428	732.84	1220.14
PF3D7_0203500	0.73913	0	0	0	0	0
PF3D7_0203600	2.45446	1.04966	1.29719	0.41342	19.4014	12.8877
PF3D7_0203700	185.655	276.856	212.455	203.611	58.725	21.884
PF3D7_0203800	3.75689	2.39417	6.42806	4.22596	33.3028	31.8899
PF3D7_0203900	6.3836	2.37077	40.4601	63.2315	58.189	38.6877
PF3D7_0204000	1.20039	0.83657	6.81943	5.57139	13.9359	6.88082
PF3D7_0204100	15.3826	7.31491	4.56067	1.9364	58.2323	47.9965
PF3D7_0204200	270.248	236.439	242.853	227.036	164.29	412.198
PF3D7_0204300	93.7853	108.13	118.23	135.634	79.055	17.24
PF3D7_0204400	38.9273	27.0027	47.1561	53.5606	30.0853	5.74732
PF3D7_0204500	87.2971	61.0121	90.5825	97.143	70.8361	19.9141
PF3D7_0204600	3.04354	1.448	16.4661	20.2844	11.728	4.06926
PF3D7_0204700	219.894	170.601	256.646	180.243	162.423	282.763
PF3D7_0204800	5.40254	1.8537	26.7851	29.8072	32.2807	12.0989
PF3D7_0204900	8.99445	3.86002	34.1893	33.3296	76.9265	127.056
PF3D7_0205000	1.84709	1.1735	3.67808	4.3204	10.4492	2.31387
PF3D7_0205100	2.56286	0.64698	3.37088	2.70856	14.2452	2.77284
PF3D7_0205200	3.51179	3.03205	0.72482	0	16.788	25.2873
PF3D7_0205300	0.92002	0.51252	2.21141	1.31719	4.57654	3.06963
PF3D7_0205400	58.0973	69.5817	80.0902	88.4622	53.63	44.8627
PF3D7_0205500	236.476	227.46	217.586	202.367	182.063	295.816
PF3D7_0205600	7.2797	3.86718	15.7658	16.9877	27.9465	17.9426
PF3D7_0205700	173.572	222.003	77.1937	78.8908	44.4053	85.1451
PF3D7_0205800	24.3362	11.3248	23.864	23.7055	148.491	309.105
PF3D7_0205900	92.4925	54.9387	179.526	166.407	256.608	360.464
PF3D7_0206000	44.6107	42.7794	24.4207	23.2413	25.4474	8.50863
PF3D7_0206100	109.202	88.8239	91.6398	108.137	75.9698	140.312
PF3D7_0206200	48.8294	56.8012	9.69877	4.13869	17.427	48.9561
PF3D7_0206300	30.7816	36.6368	49.7281	67.0954	38.9082	7.05747
PF3D7_0206500	85.461	107.707	63.5949	48.4382	59.0581	18.8175
PF3D7_0206600	37.7991	25.9416	27.5795	35.5195	15.0025	14.4282
PF3D7_0206700	73.0232	62.6791	66.9919	72.0637	38.927	32.1685
PF3D7_0206800	1270.32	1042.88	154.53	7.5299	1461.88	11140.7
PF3D7_0206900	160.793	180.538	56.9573	51.4528	60.5113	379.244
PF3D7_0207000	293.831	201.936	69.6808	31.2579	660.413	1665.31
PF3D7_0207100	30.2153	26.342	10.1136	7.63912	26.7179	17.6111
PF3D7_0207200	16.4169	13.0942	25.0302	37.8589	18.4997	59.1152
PF3D7_0207300	0.83478	0.98174	0.02333	0	0.48351	1.05324
PF3D7_0207400	33.7735	18.2915	4.69099	0.47958	264.968	243.995
PF3D7_0207500	62.568	25.8073	7.05651	0.39375	468.522	407.191
PF3D7_0207600	452.79	140.544	46.9927	2.3951	3454.62	2514.3
PF3D7_0207700	37.8728	16.2363	4.39888	0.42196	350.54	349.549
PF3D7_0207800	30.6384	14.7564	4.02179	0.51349	171.281	130.402
PF3D7_0207900	6.19102	2.7321	1.04719	0.06484	61.8689	67.2745
PF3D7_0208000	17.6677	10.0994	2.63098	0.21621	90.405	65.3581
PF3D7_0208100	18.0463	7.00758	24.0732	26.6139	156.356	54.6645
PF3D7_0208200	251.588	319.61	304.767	337.819	142.323	119.764
PF3D7_0208300	17.0602	18.3573	19.9046	22.9353	12.6148	4.06056
PF3D7_0208400	30.9176	21.5604	25.0016	29.0617	53.2515	19.026
PF3D7_0208500	26.6086	12.9851	65.6468	86.7785	162.293	208.749
PF3D7_0208600	17.6324	7.04129	61.2368	74.5354	135.733	64.6832
PF3D7_0208700	126.756	84.1072	303.686	380.389	181.738	322.806
PF3D7_0208800	33.599	32.1584	39.8657	54.4909	57.2022	55.5024
PF3D7_0208900	0.30402	0.21006	0.36676	0.12385	0.41626	0.41867
PF3D7_0209000	0.14141	0.0112	0.03541	0.03811	0.0185	0.0203
PF3D7_0209100	67.4345	68.3603	31.4279	27.84	70.5647	56.1729
PF3D7_0209200	132.4	100.825	138.249	147.835	115.623	187.355
PF3D7_0209300	19.8	12.1008	68.3999	100.571	75.5968	137.033
PF3D7_0209400	35.9894	30.0721	42.5663	37.8951	59.2225	83.9541
PF3D7_0209500	17.0014	28.8046	1.69652	0.37866	5.51494	18.0587
PF3D7_0209600	18.6471	8.93132	2.26852	0.31646	62.2039	105.496
PF3D7_0209700	127.135	129.244	58.555	50.2847	30.7614	34.7123
PF3D7_0209800	922.198	935.171	1249.99	1379.28	844.06	334.124
PF3D7_0209900	7.40498	4.49794	3.53223	3.45907	2.04529	1.59452
PF3D7_0210000	491.718	278.089	514.278	418.887	717.252	920.196
PF3D7_0210100	3313	3232.15	5215.21	7467.86	2496.13	2497.28
PF3D7_0210200	11.1683	4.36995	26.8287	25.4634	77.325	20.2496
PF3D7_0210300	7.2428	2.60835	30.2417	31.3141	64.1448	53.7587
PF3D7_0210400	20.2521	5.56321	137.238	165.529	173.904	237.276
PF3D7_0210500	2.33097	1.90418	11.3662	17.0888	5.71459	1.92595
PF3D7_0210600	124.491	140.308	14.6233	2.19245	22.6722	197.432
PF3D7_0210700	18.1333	22.1971	5.59074	5.84297	9.76239	20.5135
PF3D7_0210800	31.2992	51.4372	18.0395	23.0986	4.55619	4.39976
PF3D7_0210900	430.032	485.124	604.007	810.691	408.663	367.065
PF3D7_0211000	20.4056	14.502	15.7039	32.155	7.83478	31.9935
PF3D7_0211100	0.66403	0.72026	7.56515	12.4202	0.93083	0.69507
PF3D7_0211200	10.1473	5.50862	59.8322	81.9389	74.412	100.822
PF3D7_0211300	6.23591	2.39837	8.77211	9.87123	24.6873	51.0061
PF3D7_0211400	2.0028	1.13342	0.21325	0.06426	10.3982	10.2682
PF3D7_0211500	4.99711	2.84811	1.64259	1.05511	17.1985	6.61662
PF3D7_0211600	6.75773	2.50972	1.13326	0.22765	20.0774	74.5761
PF3D7_0211700	4.57133	1.93618	25.4056	31.6512	29.434	9.19599
PF3D7_0211800	164.877	110.124	299.265	310.935	232.34	128.836
PF3D7_0211900	10.0298	4.90814	18.1874	18.55	82.637	72.2027
PF3D7_0212000	5.40131	2.47754	12.662	14.3265	51.017	19.1804
PF3D7_0212100	61.2742	51.9518	47.9838	38.802	100.498	39.0429
PF3D7_0212200	28.133	29.9205	75.7335	111.299	61.6481	23.8113
PF3D7_0212300	319.925	248.169	433.784	369.101	305.518	152.351
PF3D7_0212400	14.6655	14.5198	18.4556	15.3629	21.6329	7.07492
PF3D7_0212500	29.5577	29.3255	33.5241	27.6404	39.5098	13.7981
PF3D7_0212600	171.949	192.058	20.2271	4.5711	22.6539	344.247
PF3D7_0212700	10.3346	8.07815	30.598	44.3914	30.0901	19.0064
PF3D7_0212800	2.09972	1.6349	7.60254	6.73188	9.67818	6.00247
PF3D7_0212900	75.3667	31.6801	23.7551	11.0372	257.029	262.608
PF3D7_0213000	15.0835	7.57424	37.0514	56.1078	101.451	151.818
PF3D7_0213100	127.624	147.166	278.347	234.817	145.26	222.625
PF3D7_0213200	18.9961	8.57652	97.3174	145.112	163.405	64.2892
PF3D7_0213300	21.5563	9.33996	111.059	151.89	189.733	84.8163
PF3D7_0213400	11.2932	5.71982	72.4099	91.7211	82.9846	112.474
PF3D7_0213500	18.8549	8.76496	33.5553	39.8212	48.4983	66.0793
PF3D7_0213600	0.86532	0.43575	1.00349	0.81027	4.41339	2.73704
PF3D7_0213700	77.4796	51.4573	290.801	375.818	89.341	101.449
PF3D7_0213800	0.95314	0.52442	2.1312	3.746	2.07839	1.7816
PF3D7_0213900	33.2588	41.1878	42.5394	46.0651	16.3575	4.03687
PF3D7_0214000	241.16	183.122	486.692	504.165	198.855	58.416
PF3D7_0214100	178.355	179.07	95.0536	83.0761	140.508	162.076
PF3D7_0214200	23.4022	6.76328	52.5874	49.6017	139.016	148.247
PF3D7_0214300	6.39769	7.36157	2.7722	1.4814	13.6876	7.401
PF3D7_0214400	148.808	193.928	119.453	132.045	31.3504	13.1946
PF3D7_0214500	0.52004	0.2289	0.82687	1.40148	0.126	0.77764
PF3D7_0214600	58.213	80.8232	7.16959	0.7387	4.78158	11.9251
PF3D7_0214700	47.5195	59.2194	7.67013	0.94979	8.58158	95.3358
PF3D7_0214800	42.7702	49.2212	35.5357	25.2097	15.0975	8.85105
PF3D7_0214900	207.273	151.185	22.9226	3.74507	201.175	343.868
PF3D7_0215000	5.1255	2.53804	4.62001	2.13131	44.313	24.2327
PF3D7_0215100	64.1335	37.7213	87.818	86.0191	154.272	362.334
PF3D7_0215200	7.81966	4.44579	8.67752	4.39036	7.02576	12.6026
PF3D7_0215300	94.1626	107.74	17.8644	9.67953	3.58965	2.61382
PF3D7_0215400	89.6432	93.5637	79.0345	87.5054	58.1807	37.3437
PF3D7_0215500	56.9041	72.2011	61.824	68.9596	38.3778	13.8976
PF3D7_0215600	39.4299	39.6585	47.2434	52.8944	52.8036	50.8591
PF3D7_0215700	94.6744	96.2115	118.998	100.371	88.9147	58.6778
PF3D7_0215800	6.22838	2.57664	15.9361	16.201	56.7323	27.9408
PF3D7_0215900	5.57319	2.82704	1.33733	0.36633	29.4184	89.8837
PF3D7_0216000	3.02753	1.56512	0.55585	0.10767	13.7165	7.34446
PF3D7_0216100	2.02432	2.82158	5.24383	7.77911	5.54223	2.15258
PF3D7_0216200	86.9836	91.2305	72.2999	98.4429	34.8639	31.9709
PF3D7_0216300	8.97221	8.82215	21.2383	32.136	8.95656	2.22266
PF3D7_0216400	4.75985	1.9925	12.3765	17.8529	36.4074	27.4726
PF3D7_0216500	1.8667	1.36783	1.27388	0.90145	11.5643	5.05351
PF3D7_0216600	122.521	117.632	59.5134	60.5405	94.5915	121.765
PF3D7_0216700	90.2077	101.778	62.2358	56.528	162.983	45.5045
PF3D7_0216800	5.90775	2.09627	0.70639	0.06386	26.9872	40.0938
PF3D7_0216900	6.16029	3.44972	4.96161	4.17217	19.5867	18.1728
PF3D7_0217000	0.9623	0.53945	0.60085	0.90523	7.00774	5.27806
PF3D7_0217100	19.6029	8.78401	26.2415	16.3684	146.281	99.9629
PF3D7_0217200	1.38556	0.5798	2.461	3.76033	4.32982	1.18185
PF3D7_0217300	123.174	129.904	80.8923	94.939	66.8748	261.711
PF3D7_0217400	45.5977	36.7867	108.93	138.766	175.363	373.11
PF3D7_0217500	144.244	120.935	12.3299	1.13824	104.144	543.375
PF3D7_0217600	13.5609	15.0319	20.5761	22.4641	29.1635	19.8039
PF3D7_0217700	72.4659	61.8993	114.84	115.243	48.6395	40.4325
PF3D7_0217800	1980.7	1557.05	3519.23	4317.82	1994.23	2652.31
PF3D7_0217900	18.8648	8.51374	22.578	25.5579	137.913	107.063
PF3D7_0218000	22.0264	7.43058	61.3055	82.6858	205.91	139.154
PF3D7_0218100	5.33168	3.55308	2.76311	2.08145	25.1536	66.5685
PF3D7_0218200	7.26686	4.95731	36.915	51.6223	24.3672	9.69121
PF3D7_0218300	10.8933	4.75079	37.5412	60.8013	51.593	68.5493
PF3D7_0218400	100.101	102.35	101.506	124.61	33.4939	14.0781
PF3D7_0218500	352.52	367.206	464.302	485.326	326.135	641.775
PF3D7_0218600	12.9858	8.73605	60.4706	56.3996	23.7675	7.51331
PF3D7_0218700	128.397	155.457	110.205	153.168	84.2496	43.7598
PF3D7_0218800	73.9599	52.0305	116.863	131.161	74.6126	72.3831
PF3D7_0218900	2.66086	1.9764	1.4874	6.72274	0.36264	1.79051
PF3D7_0219000	0	1.28547	0.58045	0	0	0.58228
PF3D7_0219100	4.86058	6.82972	24.1885	18.3052	10.4629	14.1638
PF3D7_0219200	3336.14	3409.98	6753.64	8453.18	3195.46	5948.94
PF3D7_0219300	12.7974	6.52527	25.9516	25.0982	31.6356	64.7994
PF3D7_0219400	368.172	308.302	502.878	511.573	905.973	2784.46
PF3D7_0219500	12.5586	5.70054	30.4676	38.7103	76.3354	94.3671
PF3D7_0219600	16.1514	6.3672	50.5421	54.0922	112.325	35.6299
PF3D7_0219700	301.024	494.16	37.7344	24.5491	11.1078	7.09752
PF3D7_0219800	80.1029	68.0761	29.7976	14.3418	62.7964	43.768
PF3D7_0219900	189.831	201.234	33.9291	20.7988	15.4892	29.2131
PF3D7_0220000	1087.04	1152.12	193.644	87.6548	360.821	114.074
PF3D7_0220100	98.9689	112.872	50.665	43.2315	16.6081	6.65012
PF3D7_0220200	753.762	593.625	2344.43	3456.17	561.838	696.331
PF3D7_0220300	15.4071	12.5368	115.305	128.381	58.1125	57.6849
PF3D7_0220400	4.84514	5.40151	2.69952	2.31895	0.66393	0.76015
PF3D7_0220500	99.5213	112.642	51.4466	45.2576	19.0561	231.655
PF3D7_0220600	35.0071	28.1399	279.052	316.028	114.931	129.508
PF3D7_0220700	206.839	305.531	104.475	108.839	28.514	22.2064
PF3D7_0220800	58.7321	24.6026	7.87225	2.09007	62.7327	101.988
PF3D7_0220900	0.17477	0	0.07816	0	0	0
PF3D7_0221000	0.05854	0.23192	0	0	0	0.05253
PF3D7_0221100	0.06797	0	1.70206	2.01482	0.88922	1.28057
PF3D7_0221200	19.0245	11.0331	403.079	509.817	57.648	118.176
PF3D7_0221300	0.09641	0	0	0.06495	0	0
PF3D7_0221400	0.23038	0	0.46361	0	0	0.05167
PF3D7_0221500	0.70642	0.31094	28.5019	34.3739	2.90964	0.77466
PF3D7_0221600	0.51418	0.16974	0.22994	0.4619	0.18687	0.15377
PF3D7_0221650	0	0	0	0	0	0
PF3D7_0221700	85.1402	86.4176	52.8318	71.3221	4.77642	8.89214
PF3D7_0221800	51.8093	51.8675	39.0344	67.5357	3.37693	7.32625
PF3D7_0221900	0.84673	0	0.22719	0.1141	0	0
PF3D7_0222000	3.69825	3.3522	1.40156	0.67571	1.23014	0.67487
PF3D7_0222100	5.24459	1.52765	629.244	880.049	31.7017	17.2304
PF3D7_0222200	132.006	146.628	73.9022	71.9162	5.77705	3.99614
PF3D7_0222300	145.065	196.003	122.06	151.414	12.1974	13.3647
PF3D7_0222400	0.83768	0.0976	0.08814	0.0664	0	0.04421
PF3D7_0222500	0.2798	0	0	0	0.06101	0
PF3D7_0222600	0.43266	0	0.12899	0.06478	0	0
PF3D7_0222700	0.30497	0	0.31822	0.06849	0	0.0456
PF3D7_0222800	0.34896	0	0.31211	0.15674	0.12682	0.10436
PF3D7_0222900	0.27472	0.07773	0.24571	0.21153	0	0
PF3D7_0223100	0.32155	0	15.0987	9.60456	0.93489	0.43275
PF3D7_0223200	0.15381	0	0.09171	0	0	0.092
PF3D7_0223300	0.24638	0.16267	0.07345	0.05533	0	0.03684
PF3D7_0223400	0.37858	0	0.09674	0.07288	0.11793	0.24262
PF3D7_0223500	0.61085	0.19359	0.22582	0.16462	0.29304	0.44575
PF3D7_0300100	5.92372	4.7378	11.228	12.103	13.8797	20.6255
PF3D7_0300200	0.37973	0	0.38815	0.36549	0.23658	0.73008
PF3D7_0300300	0.46377	0.07655	0.17283	0.20831	0	0.10402
PF3D7_0300400	0.23891	0	0.16026	0.16096	0	0
PF3D7_0300500	0.54203	0	0.04407	0.0664	0	0.08842
PF3D7_0300600	0	0	0	0	0	0
PF3D7_0300700	0.04807	0	0.08599	0	0.05241	0
PF3D7_0300800	0.5509	0	0.29563	0.14847	0.06006	0.04943
PF3D7_0300900	0.16349	0.16192	7.092	13.2183	1.69341	0.6601
PF3D7_0301000	0.67062	1.11407	0.0387	0.02915	0	0.01941
PF3D7_0301100	0.06902	0	0	0	0	0
PF3D7_0301200	74.9046	122.717	5.03753	0.66506	7.31207	11.6697
PF3D7_0301300	39.4876	29.6811	50.7482	50.4802	12.0106	7.70346
PF3D7_0301400	7.2701	3.024	69.6396	99.4329	40.9006	34.4404
PF3D7_0301500	87.6371	104.422	43.3103	47.4707	32.37	57.8548
PF3D7_0301600	257.64	324.901	281.858	309.077	33.9581	8.85891
PF3D7_0301700	57.9029	50.1628	498.719	479.715	182.397	164.161
PF3D7_0301800	419.274	892.428	46.4284	15.8427	8.39591	28.6235
PF3D7_0301900	0.7558	0.52836	6.83931	12.1612	4.50795	3.43044
PF3D7_0302000	66.2041	83.8939	79.856	82.4875	51.2316	20.7354
PF3D7_0302100	86.1914	83.786	141.428	160.092	77.8101	27.2907
PF3D7_0302200	230.658	137.197	24.7333	0.92778	256.805	644.061
PF3D7_0302300	3.5988	3.07979	1.17758	0.84483	0.2871	0.27001
PF3D7_0302400	0	0.09002	0	0	0	0
PF3D7_0302500	564.234	314.961	56.2122	2.44425	626.427	1576.25
PF3D7_0302600	3.35042	1.26037	18.2931	25.163	23.4607	6.17518
PF3D7_0302700	21.3332	5.97083	57.7591	75.7712	105.172	244.664
PF3D7_0302800	75.4754	72.7818	66.22	54.0665	27.3531	43.4649
PF3D7_0302900	74.6453	61.5091	79.6947	77.7659	110.465	66.0848
PF3D7_0303000	16.5172	20.0777	16.1489	16.4943	29.7509	13.5811
PF3D7_0303100	8.16833	6.96873	12.5319	13.0124	19.3137	16.2909
PF3D7_0303200	72.7865	56.828	30.8445	21.6011	180.551	174.306
PF3D7_0303300	236.021	249.603	316.385	363.202	189.387	328.751
PF3D7_0303400	14.634	7.68779	2.31427	0.50363	65.294	97.3253
PF3D7_0303500	3.2499	1.43573	9.4467	11.1626	25.6803	6.26763
PF3D7_0303600	2.36521	1.5616	35.6095	54.1803	9.45539	5.30521
PF3D7_0303700	21.0182	10.3295	81.5542	108.07	101.656	150.578
PF3D7_0303800	6.00261	3.31249	48.6919	69.4557	32.332	17.7912
PF3D7_0303900	4.74833	2.83928	1.3622	0.24145	16.9963	43.8886
PF3D7_0304000	1.21416	1.05979	1.3252	1.27557	1.30134	1.58787
PF3D7_0304100	44.7186	48.763	6.45483	0.13633	9.63352	53.859
PF3D7_0304200	60.7377	97.6595	37.9447	33.2644	45.2261	105.207
PF3D7_0304300	1.40176	0.66341	1.98598	4.52988	9.56209	2.39291
PF3D7_0304400	1999.95	1703.93	3255.62	3969.96	1654.45	2937.12
PF3D7_0304500	12.4792	4.49415	154.874	221.103	113.007	114.463
PF3D7_0304600	2.36223	4.06095	4.10592	3.54342	13.898	22.1939
PF3D7_0304700	0.67506	0.8914	0.87211	0.40428	5.76537	5.04724
PF3D7_0304800	0.82137	0.36423	1.57889	2.95691	8.4473	5.13656
PF3D7_0304900	64.8357	66.5736	70.885	54.376	27.9364	36.1127
PF3D7_0305000	30.3061	13.03	57.3353	68.3469	85.6228	86.7423
PF3D7_0305100	2.81756	1.12146	11.7945	12.4531	22.0771	5.57987
PF3D7_0305200	101.844	116.904	121.163	165.896	99.2307	54.546
PF3D7_0305300	174.351	264.383	85.1637	88.7935	51.878	26.393
PF3D7_0305400	26.4871	32.4888	20.4297	19.1552	114.719	311.99
PF3D7_0305500	38.2422	30.5185	49.4359	31.5285	34.4876	15.9076
PF3D7_0305600	32.9808	13.5882	29.0099	22.472	204.015	311.462
PF3D7_0305700	446.577	406.645	327.963	330.798	491.494	1207.7
PF3D7_0305800	1.03411	0.72478	0.75415	0.36444	0.72852	0.87072
PF3D7_0305900	3.38836	1.97394	3.38704	4.43147	14.5598	23.9629
PF3D7_0306000	35.7352	13.2397	25.7529	33.9493	143.373	382.667
PF3D7_0306100	60.3804	57.927	65.2533	76.4214	66.2315	50.6821
PF3D7_0306200	50.3789	37.8466	167.541	200.922	90.0718	50.4753
PF3D7_0306300	167.571	93.1733	532.773	640.688	408.052	570.263
PF3D7_0306400	23.3266	11.0673	12.7847	10.2703	157.327	204.251
PF3D7_0306500	27.6138	9.36961	17.5051	13.067	132.934	128.015
PF3D7_0306600	35.4781	11.4396	46.4899	56.7003	200.152	456.742
PF3D7_0306700	116.593	81.0832	104.415	122.58	101.001	204.999
PF3D7_0306800	207.155	132.912	394.59	422.646	170.661	69.6533
PF3D7_0306900	2634.49	2202.98	3787.75	4242.3	1829.8	2587.93
PF3D7_0307000	8.98039	1.9764	5.35464	6.72274	7.25272	4.17786
PF3D7_0307100	1301.57	1139.2	2498.5	2687.41	1136.05	1335.57
PF3D7_0307200	1704.25	1528.55	2403.09	2736.07	1150.46	1208.17
PF3D7_0307300	2.56886	1.58147	0.37258	0.23389	1.09761	5.48171
PF3D7_0307400	20.0341	8.14475	39.0439	52.896	125.323	229.34
PF3D7_0307500	12.8267	6.03619	28.3547	34.7514	84.7514	79.3334
PF3D7_0307600	10.33	3.66882	19.4975	25.503	63.9249	25.5886
PF3D7_0307700	33.2449	19.8662	57.6355	56.2841	138.517	108.996
PF3D7_0307800	40.5211	23.7419	47.3475	48.2842	81.5067	45.8825
PF3D7_0307900	0.30478	0.12262	4.33163	4.60094	3.27102	0.56826
PF3D7_0308000	6.07891	2.25321	49.6953	66.5358	46.5492	34.5743
PF3D7_0308100	17.9152	7.69627	1.87199	0.18151	56.7339	31.32
PF3D7_0308200	182.614	170.15	385.241	335.528	152.934	174.483
PF3D7_0308300	44.1902	50.0013	6.43074	0.63647	3.3188	64.8868
PF3D7_0308400	77.3661	38.0887	21.5986	1.2052	1.95031	16.8519
PF3D7_0308500	143.17	107.153	399.228	741.334	193.131	245.281
PF3D7_0308600	159.319	150.169	165.77	150.504	122.611	46.5226
PF3D7_0308700	38.2847	27.7952	5.4709	0.58182	21.459	68.2145
PF3D7_0308800	52.7289	39.6489	48.9068	52.8499	141.772	233.478
PF3D7_0308900	40.7218	38.0493	38.7203	35.1049	33.9401	9.17989
PF3D7_0309000	52.2008	45.8111	58.835	66.2729	48.4186	17.1867
PF3D7_0309100	2.97302	3.92582	2.92495	1.60244	17.9359	25.6962
PF3D7_0309200	18.1796	10.0875	22.3522	21.3405	90.3654	35.1378
PF3D7_0309300	62.0496	57.1145	29.6899	18.7274	40.0771	45.4828
PF3D7_0309400	0	0.88578	0	0	0	0
PF3D7_0309500	373.072	398.285	277.557	255.657	384.786	386.456
PF3D7_0309600	1762.6	1582.68	3718.17	4320.53	2020.15	2657.49
PF3D7_0309700	41.9737	42.694	19.9818	32.0278	38.4271	31.5177
PF3D7_0309800	174.36	133.917	70.6895	76.2176	74.3339	99.7418
PF3D7_0309900	1.96041	0.75561	3.87636	3.76966	13.7256	5.23866
PF3D7_0310000	17.2911	7.09819	42.6288	44.0637	141.929	349.662
PF3D7_0310100	1.03977	0.87372	1.0145	0.59439	2.5421	6.16272
PF3D7_0310200	86.4423	133.194	85.9518	55.028	65.361	15.4575
PF3D7_0310300	78.5173	66.8368	84.6347	97.6828	44.2212	11.3157
PF3D7_0310400	36.0397	16.7948	10.0584	4.11613	336.451	156.686
PF3D7_0310500	24.5299	11.7172	39.3565	35.5387	34.2166	7.5091
PF3D7_0310600	182.502	189.228	266.354	318.741	119.485	174.263
PF3D7_0310700	197.316	169.904	221.358	210.871	241.89	281.358
PF3D7_0310800	228.35	213.372	221.397	209.261	266.021	354.919
PF3D7_0310900	11.0897	4.95566	11.2491	13.0905	52.6152	37.8578
PF3D7_0311000	0	0.34113	0.07702	0.11603	0.09389	0.54082
PF3D7_0311100	80.844	67.4074	67.9238	77.1978	93.6779	68.2175
PF3D7_0311200	5.3684	5.85601	17.756	20.8278	17.1351	5.44483
PF3D7_0311300	30.9225	16.6104	27.7731	22.2494	116.672	135.517
PF3D7_0311400	1.53701	1.36857	0.27746	0.13301	0.79176	2.52398
PF3D7_0311500	357.81	492.333	200.255	219.5	121.704	171.967
PF3D7_0311600	7.84757	7.19714	29.6775	42.2979	18.7353	12.7687
PF3D7_0311700	2.13032	1.37948	0.84275	0.22081	7.23597	11.9459
PF3D7_0311800	15.8197	5.99041	21.3275	16.8889	97.8443	67.5502
PF3D7_0311900	1.66087	0.82243	9.82059	12.8374	9.53196	4.07722
PF3D7_0312000	6.34462	2.05174	31.7312	30.7076	61.551	71.2138
PF3D7_0312100	6.35808	3.40026	6.71019	3.45552	52.9151	29.6255
PF3D7_0312200	2.39484	1.44862	2.35996	2.35746	11.3667	4.00143
PF3D7_0312300	36.0597	27.4176	57.9485	75.3926	90.2983	185.561
PF3D7_0312400	64.1984	35.6141	118.974	104.393	337.649	604.289
PF3D7_0312500	14.4971	6.05794	39.2811	29.6728	22.8419	14.9278
PF3D7_0312600	11.7492	2.73787	45.1243	5.58773	27.127	31.0045
PF3D7_0312700	0	0	0	0	0	0
PF3D7_0312800	1539.11	1368.65	2407.83	2655.12	1077.13	1938.83
PF3D7_0312900	13.1424	6.66816	5.32714	4.01292	1.48231	4.35647
PF3D7_0313000	70.3427	66.4244	41.2872	63.0297	54.8447	98.6586
PF3D7_0313100	22.4153	16.0026	135.486	155.104	117.671	79.1843
PF3D7_0313200	17.739	12.4628	36.6808	39.2255	55.0463	37.0685
PF3D7_0313300	17.0785	10.0923	34.7693	31.4046	56.4786	34.7097
PF3D7_0313400	28.97	33.3457	25.9105	39.7978	17.1232	5.98104
PF3D7_0313500	12.5068	11.5964	17.1703	22.5664	12.2575	3.90911
PF3D7_0313600	15.5627	10.5113	36.9042	36.7183	102.651	69.8416
PF3D7_0313700	13.1619	4.70987	33.5185	37.8628	106.44	88.132
PF3D7_0313800	10.6113	4.98911	45.6076	64.8127	83.4099	55.2239
PF3D7_0313900	0.30724	0.06406	0.14463	0.04358	0.72285	0.60935
PF3D7_0314000	27.4441	15.4039	33.9156	32.2172	161.171	231.815
PF3D7_0314100	261.143	320.245	144.527	144.608	82.5583	219.335
PF3D7_0314200	2.90531	1.09008	9.08896	11.9343	24.1548	5.13297
PF3D7_0314300	0.74402	0.07756	3.53737	4.64342	7.72769	0.77295
PF3D7_0314400	73.5395	43.7779	83.2303	78.2071	44.8776	52.7946
PF3D7_0314500	136.591	171.886	187.722	238.361	60.8841	29.0938
PF3D7_0314600	43.8339	25.7755	51.1497	66.3564	40.6974	34.8424
PF3D7_0314700	4.63736	2.64561	15.369	17.6138	13.2046	4.3492
PF3D7_0314800	2.6583	1.62011	0.39626	0.11481	10.1255	13.2095
PF3D7_0314900	11.3333	5.91342	2.85166	1.52323	38.1439	108.627
PF3D7_0315000	5.41508	3.69853	15.5316	15.3483	43.8726	84.1854
PF3D7_0315100	269.509	285.557	235.131	207.579	146.581	291.577
PF3D7_0315200	4.44525	7.2764	1.12522	0.09041	0.91445	1.27927
PF3D7_0315300	1.84614	1.01354	5.21376	6.86808	7.17614	3.55581
PF3D7_0315400	11.2508	4.92178	47.3499	63.2455	104.379	181.575
PF3D7_0315500	18.272	9.50031	39.0172	37.9577	127.415	203.01
PF3D7_0315600	5.29251	4.12089	1.86078	0.19673	44.8892	44.2429
PF3D7_0315700	0.45436	0.1125	0.28785	0.20408	2.00217	1.22297
PF3D7_0315800	52.9263	62.9761	50.5012	69.0969	43.5427	22.134
PF3D7_0315900	5.04095	15.4194	1.25555	0.42991	0.34785	0.91601
PF3D7_0316000	48.2064	53.8449	9.16909	5.2773	10.8006	28.4208
PF3D7_0316100	26.1636	23.9724	17.935	14.4697	40.0395	60.9479
PF3D7_0316200	4.22985	2.11628	10.8912	10.2949	34.8753	13.2827
PF3D7_0316300	95.758	46.2787	139.816	129.973	611.332	1106.91
PF3D7_0316400	8.6146	3.44744	34.593	32.9526	62.1429	22.651
PF3D7_0316500	14.8593	7.4531	37.8439	49.7204	70.8736	83.9533
PF3D7_0316600	428.198	295.143	758.734	779.626	569.174	285.249
PF3D7_0316700	36.8365	16.4601	36.3766	38.5464	145.141	210.703
PF3D7_0316800	2760.93	2523.9	3748.52	4111.88	2248.53	4253.49
PF3D7_0316900	92.3552	87.5186	63.2513	68.0104	56.3805	41.4442
PF3D7_0317000	176.409	88.4651	328.851	356.751	527.088	595.107
PF3D7_0317100	1.40815	1.2678	1.70106	0.93641	1.91412	4.15119
PF3D7_0317200	44.1536	22.904	30.159	22.9186	244.022	105.561
PF3D7_0317300	53.5306	56.4971	41.559	38.3576	64.4021	18.3768
PF3D7_0317400	3.38375	0.81239	8.49834	10.1323	21.8001	11.4077
PF3D7_0317500	26.1377	10.2805	21.1346	26.7065	49.6766	17.6251
PF3D7_0317600	1830.41	1767.65	3076.75	3424.48	1349.54	1565.82
PF3D7_0317700	31.6288	34.5609	24.3372	20.4562	37.4551	12.7336
PF3D7_0317800	83.0439	62.6541	130.224	195.984	124.772	70.7753
PF3D7_0317900	7.84117	6.82352	17.4292	21.7553	18.8921	7.24277
PF3D7_0318000	1.57292	0.69234	0.78156	1.17749	1.61965	1.25443
PF3D7_0318100	9.177	4.12263	80.6396	97.8432	53.7926	40.2347
PF3D7_0318200	111.262	94.3727	110.214	80.2571	97.4976	66.2526
PF3D7_0318300	44.6169	46.5553	29.9605	25.6958	56.8302	29.0176
PF3D7_0318400	2.39717	1.60249	1.0452	1.93809	3.65903	5.16183
PF3D7_0318500	5.29465	3.88598	0.55093	0.11035	4.22371	4.77917
PF3D7_0318600	56.0401	53.3253	36.9678	33.0369	24.8882	9.78703
PF3D7_0318700	159.504	167.775	19.3032	1.19515	3.54577	156.106
PF3D7_0318800	3.36943	1.57033	0.22159	0.06677	0.54024	3.51211
PF3D7_0318900	115.485	133.214	200.245	261.47	220.64	255.805
PF3D7_0319000	14.0771	6.83881	11.3399	7.35676	77.4764	39.435
PF3D7_0319100	65.8644	27.9787	139.118	164.887	226.535	466.417
PF3D7_0319200	34.7936	36.2595	43.4511	52.8925	35.1201	8.05433
PF3D7_0319300	88.585	58.4873	104.555	116.101	90.4562	82.3461
PF3D7_0319400	10.6252	5.51255	6.17642	2.69873	103.183	30.2444
PF3D7_0319500	202.797	169.333	221.095	260.929	288.05	134.153
PF3D7_0319600	710.127	568.443	891.405	1148.72	501.623	740.939
PF3D7_0319700	42.6382	44.8562	56.7092	55.7154	8.65204	3.02164
PF3D7_0319800	1.26177	0.44104	0.3983	0.30004	2.104	2.29745
PF3D7_0319900	44.9952	35.9168	16.5204	12.3689	25.6646	33.3976
PF3D7_0320000	42.2067	20.8393	117.406	125.285	331.191	708.081
PF3D7_0320100	65.8422	65.8405	69.5371	71.8169	129.286	296.088
PF3D7_0320200	1.18463	0.8423	3.23289	6.63065	3.70915	2.26198
PF3D7_0320300	231.369	223.927	594.102	619.607	201.019	90.5054
PF3D7_0320400	0.44261	0.48958	0.30333	0.24012	0.15041	0.17535
PF3D7_0320500	51.6908	41.2644	168.766	244.979	110.376	118.368
PF3D7_0320600	6.40206	2.90599	13.7184	18.6911	38.3903	50.6189
PF3D7_0320700	90.1735	55.2417	177.519	196.935	485.556	1014.45
PF3D7_0320800	15.6136	8.17682	63.9742	58.6561	116.355	99.3811
PF3D7_0320900	1458.06	1398.15	767.137	579.837	2455.52	8843.79
PF3D7_0321000	90.8182	65.5683	98.7015	115.055	97.5659	77.8349
PF3D7_0321100	6.11492	4.3801	0.89432	0.05182	25.9447	11.5766
PF3D7_0321200	1.69368	0.70625	21.2073	31.5304	13.898	11.1969
PF3D7_0321300	2.39874	1.34107	4.67144	5.00479	10.6721	5.18951
PF3D7_0321400	41.9085	20.862	3.32186	0.52288	39.7086	260.768
PF3D7_0321500	14.4223	4.80465	56.9391	60.0134	92.7268	36.2284
PF3D7_0321600	30.0311	13.7012	110.93	135.591	118.198	69.3066
PF3D7_0321700	10.8238	6.31619	4.96259	3.89177	75.1173	30.6787
PF3D7_0321800	39.364	43.8325	32.8038	28.7066	28.9358	12.0117
PF3D7_0321900	42.7312	47.2585	19.5602	17.6667	34.9456	15.6058
PF3D7_0322000	1534.84	1756.6	3400.13	4181.65	1455.04	1074.03
PF3D7_0322100	103.528	88.2556	92.3529	101.225	89.4828	32.5034
PF3D7_0322200	1.5057	0.65239	0.31563	0.0634	3.43718	4.87601
PF3D7_0322300	18.0374	9.7242	19.3104	20.1751	96.7325	41.8333
PF3D7_0322400	60.4517	65.536	78.9077	111.419	42.5805	22.2049
PF3D7_0322500	7.75262	5.46561	18.5686	27.5033	36.3412	69.6359
PF3D7_0322600	0.27635	0.33885	1.1299	0.31918	0.93259	0.6966
PF3D7_0322700	25.1165	20.0129	21.6596	21.2789	26.6347	9.9749
PF3D7_0322800	0.5848	1.15833	1.13326	0.52534	0.85014	4.11008
PF3D7_0322900	1282	1012.93	1852.48	2318.6	906.433	983.32
PF3D7_0323000	406.385	219.76	822.127	986.545	713.14	1499.54
PF3D7_0323100	14.9569	6.80861	43.9877	54.4829	36.2244	11.8413
PF3D7_0323200	3.33109	1.98733	13.0658	18.387	31.4175	15.1235
PF3D7_0323300	0.65397	0.56671	0.62146	0.88122	4.41179	3.48384
PF3D7_0323400	89.0379	78.1915	9.47266	2.00108	4.78621	26.0331
PF3D7_0323500	109.634	96.6241	84.2484	103.252	93.2754	109.647
PF3D7_0323600	16.1793	9.05892	38.4463	54.2183	32.4553	42.6947
PF3D7_0323700	82.3562	118.116	80.0825	98.4366	100.493	47.9075
PF3D7_0323800	47.1409	37.2557	36.014	44.6777	29.0702	12.4168
PF3D7_0323900	0.91754	0	0.20516	0	0	0
PF3D7_0324000	3.82361	3.72467	1.40156	0.67571	1.29848	0.78735
PF3D7_0324100	2.59969	0.3029	211.314	182.776	12.6714	14.4064
PF3D7_0324200	128.704	143.738	71.9104	70.2605	5.77705	3.99614
PF3D7_0324300	209.779	270.434	172.372	216.824	17.5313	17.7126
PF3D7_0324400	0.40546	0	0.09066	0.06829	0.05526	0.31831
PF3D7_0324500	0.27892	0	0	0	0.06082	0
PF3D7_0324600	0.41117	0	3.51985	2.05788	0.32021	0.2635
PF3D7_0324700	0.42419	0	0.06898	0.31178	0	0.1384
PF3D7_0324800	0.71528	0	0.12795	0.06426	0.36394	0.89846
PF3D7_0324900	9.34365	8.27397	17.9932	18.8361	20.8023	43.6763
PF3D7_0400100	9.22806	7.6856	16.3871	20.4806	20.948	27.6705
PF3D7_0400200	208.389	173.572	881.692	1462.57	558.072	594.967
PF3D7_0400300	0.52596	0.28412	0.17106	0.19329	0.05213	0.3003
PF3D7_0400400	0.35805	0.07092	0.0366	0.03446	0.02231	0.03671
PF3D7_0400500	0.41684	0	0.04142	0	0.0505	0
PF3D7_0400600	0	0	0	0	0	0
PF3D7_0400700	0.41903	0	0	0.12548	0.20305	0
PF3D7_0400800	0.24468	0	0.27355	0.3297	0	0.05488
PF3D7_0400900	0.37628	0	0.72116	1.3038	0.11722	0.04823
PF3D7_0401000	0.28611	0	0.05118	0.15421	0.06239	0.05134
PF3D7_0401100	0	0	0	0	0	0
PF3D7_0401200	0.28922	0	0	0.06495	0.05256	0.12975
PF3D7_0401300	0.47178	0	0.54855	0.25429	0.20575	0.08466
PF3D7_0401400	0.26877	0	0.52885	0.2173	0.11722	0.09646
PF3D7_0401500	0.45631	0	0.10203	0.23058	0.06219	0.46058
PF3D7_0401600	141.097	194.359	525.024	506.017	105.54	121.334
PF3D7_0401700	1.67802	0.87049	58.3526	56.0968	7.18738	2.93938
PF3D7_0401800	41.9286	79.2284	543.334	367.281	49.8856	48.3994
PF3D7_0401900	8.46802	12.2181	0.75084	0.14755	0.13928	0.27836
PF3D7_0402000	85.5526	28.4201	3209.62	5431.74	515.388	156.93
PF3D7_0402100	336.18	335.927	59.3308	34.1532	8.96516	26.2221
PF3D7_0402200	98.3398	103.018	7.68267	1.16285	8.01501	14.3384
PF3D7_0402300	37.6328	36.2237	4.26001	0.57908	1.07375	2.60263
PF3D7_0402400	554.015	786.496	934.702	1261.8	416.998	1169.27
PF3D7_0402500	0.48379	0.31942	5.76931	5.57738	0.87912	0.24115
PF3D7_0402600	0.23495	0	1.99634	1.02894	0.19212	0.2635
PF3D7_0402700	0.42745	0	0.09558	0.072	0	0
PF3D7_0402800	0.27171	0	0.04629	0.01743	0.01411	0.03483
PF3D7_0402900	20.2225	18.6221	2.06253	2.15128	0.77362	5.41132
PF3D7_0403000	2.15745	0	0.6432	0	0	0
PF3D7_0403100	10.3549	5.15553	14.8788	16.6978	28.5019	18.4032
PF3D7_0403200	210.054	240.942	172.825	215.468	124.559	59.5773
PF3D7_0403300	13.1014	31.2321	30.2795	59.6796	23.7649	19.3484
PF3D7_0403400	22.2457	33.5565	17.2175	19.5485	14.9376	4.48849
PF3D7_0403500	9.24554	9.11259	34.8569	53.469	28.8421	13.2167
PF3D7_0403600	7.10485	3.65525	4.35324	3.63675	34.5565	28.7889
PF3D7_0403700	91.3754	96.0955	121.501	128.33	83.9	46.0555
PF3D7_0403800	86.8127	78.3032	13.4912	4.52044	32.9184	41.5972
PF3D7_0403900	9.75872	4.91372	1.30988	0.14096	20.9536	23.0086
PF3D7_0404000	119.029	117.354	12.3752	2.62934	28.6241	411.897
PF3D7_0404100	0.77296	0.38662	0.16061	0.07365	1.67698	0.93869
PF3D7_0404200	4.97559	2.35669	6.57842	7.43327	35.9688	79.2871
PF3D7_0404300	264.766	226.216	167.794	127.836	263.026	146.086
PF3D7_0404400	2.75422	1.7568	0.37576	0.0629	12.2151	23.4127
PF3D7_0404500	3.88852	1.83382	1.9211	0.94814	2.90714	2.85751
PF3D7_0404600	10.9974	6.84215	14.2442	7.57113	44.3819	9.11333
PF3D7_0404700	74.5229	48.0691	7.03826	0.45772	68.0624	139.601
PF3D7_0404800	9.30675	6.55708	1.20109	0.37875	12.2241	29.7297
PF3D7_0404900	99.5071	60.6305	28.5916	11.4785	223.973	465.249
PF3D7_0405000	62.1491	48.4977	71.7304	84.7549	32.9267	30.0099
PF3D7_0405100	61.6205	53.2632	53.1985	51.0793	96.8317	72.0975
PF3D7_0405200	72.2101	42.1633	32.5792	33.2582	115.443	262.828
PF3D7_0405300	0.69512	0.69736	0.45215	0.3406	0.42323	0.39688
PF3D7_0405400	82.4976	80.9574	103.893	82.3159	90.3464	39.401
PF3D7_0405500	69.5371	51.3767	112.681	131.626	46.5033	47.464
PF3D7_0405600	37.8358	27.6863	97.202	120.877	91.5617	51.0207
PF3D7_0405700	3.52431	1.48339	25.3351	36.5076	13.6168	4.37417
PF3D7_0405800	15.3279	14.6684	34.966	58.4813	140.642	206.903
PF3D7_0405900	115.91	70.6561	13.4381	1.37149	90.4674	217.079
PF3D7_0406000	64.23	44.9382	65.0521	88.756	88.8755	170.788
PF3D7_0406100	271.354	177.81	357.922	285.678	343.754	430.494
PF3D7_0406200	382.961	352.028	560.317	371.708	352.659	671.177
PF3D7_0406400	89.1656	77.3259	67.0082	65.0091	70.0363	162.713
PF3D7_0406500	177.932	295.965	63.5761	59.9214	56.5826	17.2832
PF3D7_0406600	1.52049	0	11.4459	16.3907	12.7095	7.38941
PF3D7_0406700	9.89454	4.2677	3.59221	1.91676	56.3568	30.799
PF3D7_0406800	10.013	3.79518	23.2733	26.4017	55.8653	53.3479
PF3D7_0406900	1.99463	1.04285	0.41656	0.15008	1.2695	1.86228
PF3D7_0407000	32.7692	53.0502	29.4647	37.8563	12.0521	7.2522
PF3D7_0407100	23.3157	26.2994	29.6411	35.3536	40.3604	24.4929
PF3D7_0407200	81.2262	113.36	104.379	99.009	58.1235	69.2749
PF3D7_0407300	53.4934	61.7344	70.6291	92.7826	21.5096	14.7753
PF3D7_0407400	35.1336	12.9628	231.053	318.63	121.677	170.127
PF3D7_0407500	15.6439	12.7264	46.3059	47.8061	22.6909	15.4979
PF3D7_0407600	0.32173	0.0869	0.09156	0	0.287	0.14433
PF3D7_0407700	22.1248	15.628	7.378	6.61367	39.844	26.7148
PF3D7_0407800	48.0429	30.5134	5.84948	0.451	93.9413	76.9486
PF3D7_0407900	96.715	95.5722	39.474	41.2578	50.3781	64.5918
PF3D7_0408000	216.375	187.937	22.5993	8.75519	21.1397	186.176
PF3D7_0408100	31.6678	26.8061	9.26201	7.54161	22.9605	35.4627
PF3D7_0408200	10.1081	6.76778	2.16465	0.88246	9.06492	8.14942
PF3D7_0408300	142.632	132.499	170.015	207.645	99.674	192.372
PF3D7_0408400	3.57036	1.48882	17.0421	19.2946	30.6909	27.9198
PF3D7_0408500	19.7423	10.1806	23.3151	17.0838	169.237	163.957
PF3D7_0408600	4.35822	2.28295	1.22415	0.26694	9.46412	12.5548
PF3D7_0408700	0.48398	0.25008	0.45169	0.22684	0.09177	0.41535
PF3D7_0408800	0	0.11119	0.10042	0.07564	0.24482	0.1511
PF3D7_0408900	12.3969	5.67037	54.981	67.6794	91.603	47.8157
PF3D7_0409000	0.43519	0.2326	0.27184	0.21409	2.38745	0.58878
PF3D7_0409100	145.924	175.746	130.098	140.291	128.298	119.947
PF3D7_0409200	137.395	149.637	139.9	139.36	100.547	76.5137
PF3D7_0409300	25.9331	22.2772	35.8114	37.5924	13.8311	5.46264
PF3D7_0409400	73.9347	51.7904	195.362	232.993	69.6893	14.8987
PF3D7_0409500	13.6044	4.22689	12.2869	4.49306	116.964	122.858
PF3D7_0409600	25.912	11.804	73.6796	76.9445	94.4245	45.6637
PF3D7_0409700	19.6494	9.5498	52.9667	44.4965	58.716	212.209
PF3D7_0409800	233.164	202.703	174.99	204.214	98.7511	100.081
PF3D7_0409900	7.74222	4.46573	0.72289	0.22929	15.2127	57.4032
PF3D7_0410000	112.985	138.817	75.9038	50.7295	16.6969	30.1329
PF3D7_0410100	9.73484	3.8564	1.1609	0	0.70758	5.8228
PF3D7_0410200	0.729	0	0.65201	0	0	0.65407
PF3D7_0410300	36.1626	33.664	27.3931	24.9045	39.7047	22.1801
PF3D7_0410400	74.5668	66.4372	73.0567	81.2281	46.0979	33.005
PF3D7_0410500	6.29985	4.92561	2.66898	2.12224	1.71715	7.95782
PF3D7_0410600	97.1036	82.7363	260.448	289.322	85.4652	136.232
PF3D7_0410700	41.8877	35.136	17.6713	13.1533	106.491	55.4146
PF3D7_0410800	58.106	34.3516	52.177	48.8182	145.613	74.9959
PF3D7_0410900	20.4235	12.9694	28.2434	29.4756	25.8072	6.46064
PF3D7_0411000	57.1579	53.4533	23.0561	12.8264	13.4929	4.57917
PF3D7_0411100	4.39171	0.85282	29.4207	33.766	38.5873	36.5442
PF3D7_0411200	2.63381	0.98697	25.2373	33.1305	15.0565	3.43604
PF3D7_0411300	4.17101	1.36073	15.317	19.9027	27.2587	15.4093
PF3D7_0411400	8.59086	5.54638	25.543	34.49	8.9515	1.87817
PF3D7_0411500	0.73913	0	0	0	0	0
PF3D7_0411600	4.43476	1.464	4.62747	0.99596	4.02929	4.64206
PF3D7_0411700	0	0.25278	0	0	0	0.229
PF3D7_0411800	7.76141	2.34969	11.3749	10.4088	49.2187	16.1632
PF3D7_0411900	8.9298	3.85707	12.8219	13.1573	67.2421	19.2602
PF3D7_0412000	14.756	6.76561	42.4644	46.0878	112.717	52.9364
PF3D7_0412100	9.58014	4.48324	37.0982	42.8411	47.7488	72.9664
PF3D7_0412200	5.48685	4.95914	5.95556	7.46522	6.38878	4.63609
PF3D7_0412300	1.50831	1.75356	4.13503	5.96472	8.72292	10.179
PF3D7_0412400	868.683	745.854	214.049	134.593	32.3014	21.3817
PF3D7_0412500	132.057	54.6561	11.2822	18.5913	5.15749	6.36626
PF3D7_0412600	0.57223	0.10304	0.04653	0.21029	0.11343	0
PF3D7_0412700	4.1116	0.8329	0.39002	0.12592	0.21225	0.21659
PF3D7_0412800	7.88402	1.5616	0.70514	0	0	0.35368
PF3D7_0412900	2.05537	0.59244	0.32239	0.22735	0.46825	0.52295
PF3D7_0413000	7.48982	0.7808	0.70514	0	0	0.70736
PF3D7_0413100	1.76857	0.48318	0.24545	0.21571	0.42388	0.48561
PF3D7_0413200	0.28232	0	0.08417	0.12681	0.1026	0.04222
PF3D7_0413300	0.40897	0	1.00589	0.82662	0.33442	0.688
PF3D7_0413400	0.75485	0.33226	0.03751	0	0	0.33863
PF3D7_0413500	41.7107	18.3989	10.1304	6.70255	244.763	265.189
PF3D7_0413600	266.447	184.174	280.696	281.606	520.621	1343.39
PF3D7_0413700	33.7513	11.1938	102.635	128.611	262.724	381.083
PF3D7_0413800	2.96703	1.25039	6.2672	6.03957	20.786	28.9993
PF3D7_0413900	58.7009	34.9303	76.8015	76.5514	111.333	68.5267
PF3D7_0414000	18.9722	7.38622	72.4184	86.1231	133.829	40.3356
PF3D7_0414100	0.64462	0.18916	10.239	13.8979	5.34924	5.07673
PF3D7_0414200	11.5284	4.61305	2.49961	2.82443	91.0319	202.167
PF3D7_0414300	163.576	123.443	294.848	362.142	249.202	387.468
PF3D7_0414400	0.48233	0.63691	1.34211	0.28886	0.64274	0.577
PF3D7_0414500	1.75441	1.54444	0.52304	0.13134	0.9564	3.45422
PF3D7_0414600	42.3933	27.9897	14.5883	11.6477	123.337	326.743
PF3D7_0414700	25.7946	17.1233	30.6518	38.1239	66.927	45.002
PF3D7_0414800	90.2917	53.7582	9.75735	0.95612	8.41315	89.048
PF3D7_0414900	304.97	285.417	25.8678	2.25174	22.4939	775.715
PF3D7_0415000	76.4179	59.1765	37.2007	41.453	69.0153	99.2215
PF3D7_0415100	9.34085	6.02575	3.79395	6.00464	4.5782	3.34459
PF3D7_0415200	3.09411	1.38131	7.62811	6.98838	27.5557	6.1131
PF3D7_0415300	94.189	105.094	100.036	91.6701	51.267	44.8013
PF3D7_0415400	125.616	126.423	86.0842	97.8996	115.118	350.829
PF3D7_0415500	171.729	154.3	160.209	198.345	117.607	83.4386
PF3D7_0415600	3.08505	1.37489	41.4575	62.148	16.902	14.8777
PF3D7_0415700	3.53245	2.43367	4.0866	5.74295	12.7263	8.68126
PF3D7_0415800	10.0845	9.74664	2.33637	2.40122	4.79099	8.30302
PF3D7_0415900	1400.78	1217.31	1819	1901.8	821.505	689.935
PF3D7_0416000	38.5671	20.1729	70.5473	74.0583	139.586	176.005
PF3D7_0416100	23.552	11.4288	29.1989	31.4468	113.635	67.0882
PF3D7_0416200	235.042	284.974	131.273	167.436	107.024	76.0584
PF3D7_0416300	7.70789	2.54053	10.422	9.34274	40.0796	21.7456
PF3D7_0416400	36.4918	17.4565	60.5538	60.7441	196.23	124.42
PF3D7_0416500	13.0541	8.91915	4.31219	1.53225	72.7007	128.427
PF3D7_0416600	7.57605	3.41601	20.9889	38.0955	39.6213	55.539
PF3D7_0416700	56.5678	42.1633	49.7122	74.0995	96.7029	215.392
PF3D7_0416800	405.516	313.858	493.231	451.681	838.158	1676.26
PF3D7_0416900	12.7021	10.4988	17.0442	18.0432	16.6825	4.80819
PF3D7_0417000	1.09262	0.63652	0.74729	0.51963	1.61171	9.16879
PF3D7_0417100	0.10333	0.06823	0.15404	0.04641	0.26288	0.80351
PF3D7_0417200	11.826	5.71177	36.7071	38.347	108.422	91.234
PF3D7_0417300	63.0918	49.9693	99.5207	118.206	83.2391	31.1376
PF3D7_0417400	26.1553	23.3964	22.5095	19.4402	26.6397	7.63105
PF3D7_0417500	46.3485	19.52	164.158	214.886	291.737	535.452
PF3D7_0417600	3.27119	2.3482	0.35344	0.1775	14.5772	15.2459
PF3D7_0417700	3.93434	2.32417	0.30867	0	15.8412	25.143
PF3D7_0417800	11.6824	5.72216	54.5777	81.2363	82.1698	25.2831
PF3D7_0417900	0.94106	0.466	3.9138	3.07506	3.43718	1.13985
PF3D7_0418000	1.63901	1.01989	1.74483	1.42676	7.75283	3.10049
PF3D7_0418100	51.0581	66.8914	40.8252	41.221	29.2653	8.88711
PF3D7_0418200	212.539	231.816	259.347	304.18	164.755	99.9354
PF3D7_0418300	528.974	795.922	394.068	262.597	432.29	460.015
PF3D7_0418400	46.9278	61.6478	135.579	133.64	79.2964	146.858
PF3D7_0418500	45.6686	38.1264	76.29	75.2692	111.003	208.258
PF3D7_0418600	21.6448	23.8199	3.55636	0.51085	4.66212	7.99737
PF3D7_0418700	122.213	135.736	124.364	127.357	30.8092	16.9488
PF3D7_0418800	1.15101	3.35268	0.66611	0.63863	0.22146	1.70091
PF3D7_0418900	4.69169	2.47811	16.2253	12.8848	35.953	31.5507
PF3D7_0419000	1.97101	1.27478	2.12261	1.51766	15.262	28.1501
PF3D7_0419100	2.93524	0.50555	10.9005	14.0151	18.5753	18.3202
PF3D7_0419200	18.5159	12.054	12.3914	13.4346	14.1172	14.9863
PF3D7_0419300	9.09957	4.25278	7.13267	3.58202	76.8607	67.1943
PF3D7_0419400	5.28657	1.86123	0.72496	0.08699	28.2562	14.8087
PF3D7_0419500	24.1806	17.9933	12.9998	16.9592	20.7452	14.9376
PF3D7_0419600	604.769	690.842	498.835	513.958	638.652	558.633
PF3D7_0419700	35.2604	22.5259	3.79607	0.73322	34.0536	88.1219
PF3D7_0419800	172.076	189.171	140.314	177.811	64.9582	88.5098
PF3D7_0419900	61.9599	62.6602	36.9168	28.1321	70.2382	22.7484
PF3D7_0420000	83.3488	105.168	76.5889	71.7447	70.1275	16.756
PF3D7_0420100	111.372	118.146	124.09	147.608	74.6041	52.3685
PF3D7_0420200	2.74284	0.82673	7.46617	9.64157	8.58136	7.14198
PF3D7_0420300	83.9975	71.5161	53.4197	33.0267	30.9037	16.8869
PF3D7_0420400	9.7	4.60585	42.6054	83.3474	37.3049	44.9453
PF3D7_0420500	6.15072	5.29689	1.59453	0.96093	7.19197	31.5114
PF3D7_0420600	23.0846	15.3794	31.384	42.4943	94.5865	121.082
PF3D7_0420700	2.24107	0.55487	0.39793	0.32196	0.25153	0.13306
PF3D7_0420800	3.15361	0	0	0	0.85958	0
PF3D7_0420900	4.51935	1.16482	0.82138	0.49934	0.45673	0.36862
PF3D7_0421000	2.75941	0	0	0	0.42979	0
PF3D7_0421100	2.8454	0.72462	0.49444	0.30673	0.31023	0.26988
PF3D7_0421200	0.51121	0	0.18289	0.13777	0.05574	0.04587
PF3D7_0421300	0.70342	0.44841	0.30372	0.29416	0.26446	0.19586
PF3D7_0421400	0	0	0	0	0	0
PF3D7_0421500	0.15791	0	3.62508	2.1988	0.28695	0.09445
PF3D7_0421600	0.20531	0	0.03673	0	0	0
PF3D7_0421700	0.18316	0.39907	0.08191	0	0.02995	0.10682
PF3D7_0421800	0.41739	0.41337	0	0	0	2.05967
PF3D7_0421900	3.44926	10.248	0.66107	0.33199	0	6.18942
PF3D7_0422000	11.8995	8.83857	23.2564	31.7718	34.2364	36.8729
PF3D7_0422100	68.6584	49.8823	123.39	156.732	128.369	171.856
PF3D7_0422200	19.5745	10.7007	27.5098	28.1318	20.6339	5.92635
PF3D7_0422300	30.1682	18.3861	7.70414	1.007	110.211	214.067
PF3D7_0422400	2132.73	1855.64	2630.07	3241.87	1232.14	1293.36
PF3D7_0422500	69.6358	59.7252	69.4665	60.1193	52.8485	15.0963
PF3D7_0422600	10.1905	9.96767	11.2522	15.4268	13.3052	15.3513
PF3D7_0422700	64.7861	74.4956	75.7167	84.8528	58.9121	37.7742
PF3D7_0422800	4.5195	1.93957	3.20007	3.24798	30.3043	69.7112
PF3D7_0422900	10.512	18.6525	12.2746	13.1811	14.5651	37.464
PF3D7_0423000	9.44723	8.75036	7.05138	6.22762	42.8308	37.9902
PF3D7_0423100	127.673	120.945	106.85	134.312	154.988	186.007
PF3D7_0423200	114.721	134.389	111.638	112.536	222.346	366.873
PF3D7_0423300	41.5399	30.5691	5.02245	1.15256	38.073	182.246
PF3D7_0423400	101.552	81.8767	14.9923	0.54824	80.0238	325.176
PF3D7_0423500	110.667	75.5472	14.5045	2.6915	210.257	1054.7
PF3D7_0423600	61.3773	66.8304	68.351	76.6291	53.3694	13.7251
PF3D7_0423700	344.163	173.116	63.3466	8.20032	1033.38	3297.33
PF3D7_0423800	53.1194	62.5286	6.07526	1.05358	34.5786	106.85
PF3D7_0423900	102.912	141.541	12.715	8.47627	3.70351	29.1222
PF3D7_0424000	4.9445	4.03863	173.063	335.536	17.84	11.6623
PF3D7_0424100	56.9871	50.8039	5.41899	0.18143	10.1657	82.0245
PF3D7_0424200	30.8496	31.3503	4.25054	0.86313	1.30664	3.44823
PF3D7_0424300	36.3458	38.9909	5.38832	1.68708	1.68943	9.5872
PF3D7_0424400	0.97598	0.53125	0.17991	0.13051	0.15433	0.15374
PF3D7_0424500	259.85	270.598	49.9397	29.6582	7.14018	7.66403
PF3D7_0424600	1392.4	1629.97	675.312	752.792	88.0308	177.742
PF3D7_0424700	232.45	220.556	116.547	88.1853	14.4224	3.22737
PF3D7_0424800	74.6729	168.542	5.69147	0.98648	0.67539	1.86946
PF3D7_0424900	547.974	585.683	59.3284	16.1598	9.53409	22.3604
PF3D7_0425000	0.14041	0.09271	0.08372	0.06307	0	0
PF3D7_0425100	144.668	156.407	16.1737	4.75741	1.87773	6.18083
PF3D7_0425200	126.093	103.735	11.5386	1.86258	1.17216	3.85834
PF3D7_0425250	0	0	0	0	0	0
PF3D7_0425300	0	0	0.06809	0.10259	0	0.13661
PF3D7_0425400	21.2563	22.2629	1.91482	0.20606	0.25009	0.34301
PF3D7_0425500	0.52345	0.1152	8.94716	6.50477	0.38047	0.36528
PF3D7_0425600	0.98873	0.1152	7.02248	7.05336	0.63412	0.26091
PF3D7_0425700	0.54582	0	0.14645	0	0	0
PF3D7_0425800	0.36936	0.11864	0.04018	0.06053	0.02721	0.02239
PF3D7_0425900	0.43665	0	0.04882	0.07355	0	0.6856
PF3D7_0426000	0.47854	0.19611	0.08117	0.07782	0.14393	0.14065
PF3D7_0500100	10.6209	10.7254	18.9123	26.5229	22.3976	31.0816
PF3D7_0500200	0.73913	0	0	0	0	0.66315
PF3D7_0500300	0.15606	0	0.51179	0.14019	0.22687	0.18669
PF3D7_0500400	0.56765	0	0.29616	0	0.2063	0.5093
PF3D7_0500500	0.34334	0.11334	0.30708	0.23132	0.06239	0
PF3D7_0500600	1.49745	0.57039	0.66965	0.69847	1.69544	3.2038
PF3D7_0500700	0	0	0.17308	0.78228	1.26593	1.389
PF3D7_0500800	532.691	259.297	5878.39	7346.29	4614.72	668.812
PF3D7_0500900	6.55253	3.85853	2.0063	1.82952	7.46591	51.0836
PF3D7_0501000	331.265	259.684	1523.52	1962.8	335.459	325.813
PF3D7_0501100	761.194	964.367	174.758	127.345	100.206	113.661
PF3D7_0501200	128.077	77.4024	2518.83	2815.01	579.934	408.048
PF3D7_0501300	5113.04	6086.44	785.817	319.933	90.1225	51.4669
PF3D7_0501400	1491.17	2210.9	135.738	27.2087	50.1439	22.7406
PF3D7_0501500	123.377	79.2095	14.6787	1.19217	160.995	1215.11
PF3D7_0501600	204.822	151.111	21.1144	2.21658	176.101	1461.17
PF3D7_0501700	0.13405	0.04425	0.07993	0	0.09743	0.48108
PF3D7_0501800	20.9344	7.92763	61.3264	56.9945	145.207	90.1148
PF3D7_0501900	12.956	11.4054	17.4854	21.9007	30.1247	23.6651
PF3D7_0502000	25.3475	25.0617	25.1133	36.5963	19.7508	9.57689
PF3D7_0502100	11.8512	7.62527	22.8195	28.3785	45.5944	151.368
PF3D7_0502200	16.7402	8.78401	35.6976	41.0767	38.5505	29.6447
PF3D7_0502300	0.55435	1.098	0.22036	0	1.41025	2.98418
PF3D7_0502400	199.045	191.838	26.6373	14.4697	3.39592	1.54366
PF3D7_0502500	0.86459	1.12199	0.37331	0.24104	0.03251	0.13374
PF3D7_0502600	4.56432	4.61901	22.6397	21.0562	21.3833	6.72391
PF3D7_0502700	9.85503	9.31638	24.0388	27.5851	22.0268	6.83247
PF3D7_0502800	44.4762	53.2133	62.3128	106.005	19.0603	19.3756
PF3D7_0502900	72.666	48.2592	267.23	309.3	239.077	572.196
PF3D7_0503000	66.7743	42.7511	113.533	135.693	231.793	398.436
PF3D7_0503100	7.51766	2.41642	25.2434	29.1902	40.5145	18.4598
PF3D7_0503200	9.70217	6.81209	23.2804	25.0494	62.1069	15.7857
PF3D7_0503300	486.417	400.255	479.357	682.901	361.838	128.355
PF3D7_0503400	767.971	806.987	414.312	435.502	1410.45	2124.67
PF3D7_0503500	7.14981	4.87198	19.8926	18.482	13.8179	11.2214
PF3D7_0503600	82.7896	86.1753	9.08019	2.23532	8.39217	45.2266
PF3D7_0503800	1333.36	1066.28	2075.64	2644.35	973.582	1204.72
PF3D7_0503900	1.47156	0.52996	11.1514	12.979	11.4935	4.369
PF3D7_0504000	6.8837	2.36295	56.928	58.7892	60.922	14.5062
PF3D7_0504100	44.4675	23.2658	46.3104	51.0363	62.7262	131.304
PF3D7_0504200	13.1191	7.125	33.2137	50.4198	40.4499	21.706
PF3D7_0504300	1.10376	0.62464	1.83336	0.53118	6.96261	16.623
PF3D7_0504400	14.7121	5.34477	42.3922	43.6958	113.562	86.3782
PF3D7_0504500	0.51418	0.50922	0.17245	0	3.15335	6.45852
PF3D7_0504600	21.0825	9.74979	4.2779	0.87603	92.6019	235.943
PF3D7_0504700	10.4623	5.4573	18.4244	16.6203	45.973	10.0844
PF3D7_0504800	5.05752	1.68205	3.26314	1.46216	40.3477	13.5847
PF3D7_0504900	17.1238	6.29606	6.23619	3.0397	124.763	265.322
PF3D7_0505000	23.4911	22.1489	27.9301	23.4372	10.3202	2.77561
PF3D7_0505100	21.3384	12.3965	31.0056	28.4581	52.1669	18.2958
PF3D7_0505200	14.9497	10.0566	24.9477	25.0433	32.8038	37.3427
PF3D7_0505300	1.42028	2.18165	0.31109	0.23434	2.65459	2.88666
PF3D7_0505400	15.9197	8.62991	14.7522	14.9354	92.5007	74.5737
PF3D7_0505500	15.7958	5.87768	31.7664	25.8316	115.972	61.8484
PF3D7_0505600	16.5706	11.3614	26.1735	32.5626	32.4852	20.109
PF3D7_0505700	99.0893	66.4356	82.2953	83.286	155.686	127.033
PF3D7_0505800	394.299	304.049	786.212	1003.46	806.559	1419.96
PF3D7_0505900	129.9	78.0186	231.363	284.578	267.113	414.809
PF3D7_0506000	12.3527	8.53507	16.6364	26.9998	20.75	35.5041
PF3D7_0506100	155.757	197.79	262.131	338.374	146.045	174.296
PF3D7_0506200	44.6721	56.5605	22.7826	24.1946	21.4044	19.749
PF3D7_0506300	8.86952	4.99483	57.6295	80.5557	65.227	49.0342
PF3D7_0506400	8.18725	10.5108	0.67802	0.4086	8.0999	43.53
PF3D7_0506500	20.1497	16.0897	49.1312	61.9522	51.4388	16.3114
PF3D7_0506600	0.07443	0	0.13314	0	0	0
PF3D7_0506700	17.6092	7.71279	25.7526	26.7889	52.7149	34.5098
PF3D7_0506800	63.9178	63.9627	62.3706	74.0224	53.9872	21.5118
PF3D7_0506900	65.191	36.9391	10.4796	3.52256	151.467	617.443
PF3D7_0507000	3.34699	0.66294	12.7224	33.3741	13.8668	7.35723
PF3D7_0507100	1170.09	979.631	1545.82	1489.13	768.929	518.186
PF3D7_0507200	8.54699	4.2437	0.84479	0.12417	21.777	36.6887
PF3D7_0507300	10.0005	8.96087	0.78086	0.05347	0.30287	2.88404
PF3D7_0507400	52.1804	70.5003	7.93281	1.55215	11.4285	67.5898
PF3D7_0507500	137.149	148.908	13.9544	0.65916	8.19659	76.5753
PF3D7_0507600	56.7215	43.4224	53.7924	56.0789	68.5361	74.4599
PF3D7_0507700	62.2867	39.6271	95.2831	95.4326	111.39	90.4978
PF3D7_0507800	150.759	142.821	193.222	187.126	98.6521	32.4354
PF3D7_0507900	146.723	196.524	107.832	124.985	78.1818	120.851
PF3D7_0508000	68.5234	36.2403	8.34078	0.40977	250.764	704.472
PF3D7_0508100	24.5381	11.6631	2.48167	0.34249	96.0794	98.7625
PF3D7_0508200	9.1685	6.31659	5.57079	5.43862	48.8404	82.663
PF3D7_0508300	53.424	23.6631	143.623	140.979	156.755	133.265
PF3D7_0508400	5.80023	2.58494	2.72352	1.23749	6.2185	8.28307
PF3D7_0508500	10.0229	9.11084	2.74468	1.49451	13.1311	15.7752
PF3D7_0508600	87.616	62.2563	34.8681	35.7183	51.6239	184.997
PF3D7_0508700	54.4307	52.9044	53.4281	57.2968	72.8871	23.6119
PF3D7_0508800	41.3911	22.6843	108.443	122.619	184.991	294.021
PF3D7_0508900	24.1047	18.4702	4.02334	0.4346	86.1782	45.2999
PF3D7_0509000	64.0741	41.3642	110.476	127.59	192.759	360.63
PF3D7_0509100	16.1302	6.20895	13.9903	9.6927	121.34	30.7137
PF3D7_0509200	1.62215	0.62188	0.84242	1.3397	4.7353	6.10334
PF3D7_0509300	43.2771	28.1694	78.3706	106.121	102.372	136.518
PF3D7_0509400	85.7986	85.5801	100.636	84.5668	31.7079	7.92233
PF3D7_0509500	5.0626	3.55308	5.06273	8.0035	19.2971	16.0945
PF3D7_0509600	20.5606	9.86531	82.7952	92.2401	59.814	31.9854
PF3D7_0509700	2.0606	2.39564	1.96317	4.04421	3.76067	8.84202
PF3D7_0509800	64.8499	57.5015	51.5226	49.6142	45.1032	22.0677
PF3D7_0509900	3.15361	3.1232	5.49001	7.36063	19.0336	31.326
PF3D7_0510000	3.76077	1.88469	5.06565	4.27386	23.0457	16.4848
PF3D7_0510100	21.88	13.3838	47.9597	43.2725	113.481	33.1053
PF3D7_0510200	37.2567	32.8813	40.7458	45.8888	45.4038	34.0442
PF3D7_0510300	1.50818	1.13801	3.2759	11.9032	2.11415	1.48202
PF3D7_0510400	24.1493	24.0362	29.099	35.3113	9.84611	3.40016
PF3D7_0510500	52.8792	48.3121	107.905	134.91	139.644	46.7427
PF3D7_0510600	0.66521	0	0	0.89637	0	0.59684
PF3D7_0510700	1.73313	5.25021	3.78404	2.26667	0.50019	0.64028
PF3D7_0510800	0.85523	1.20217	0.46881	0.18587	0.72189	0.81682
PF3D7_0510900	2.69454	2.66856	6.92865	7.26169	1.83613	0.3022
PF3D7_0511000	673.362	529.288	1173.23	1569.26	903.835	1502.27
PF3D7_0511100	7.83474	7.90561	15.2045	21.5128	14.3443	49.3385
PF3D7_0511200	13.6684	5.95464	3.65744	1.61031	102.444	46.7082
PF3D7_0511300	4.70372	4.01413	21.7733	26.4316	17.3083	6.31912
PF3D7_0511400	1.02162	0.73583	3.28111	1.93978	2.12645	7.20787
PF3D7_0511500	103.451	118.96	76.7169	67.1529	78.1331	16.8188
PF3D7_0511600	12.6465	10.4231	4.25107	1.48679	15.454	99.4537
PF3D7_0511700	21.6811	14.4448	35.0806	55.1099	15.4725	14.0588
PF3D7_0511800	259.107	177.829	260.773	240.611	418.971	198.775
PF3D7_0511900	2.83922	1.00938	4.68806	8.92686	2.5664	1.54584
PF3D7_0512000	137.921	78.1777	383.022	548.376	283.017	485.958
PF3D7_0512100	8.80077	5.17508	45.629	105.248	56.6724	90.6821
PF3D7_0512200	8.43686	4.07064	29.1434	44.2353	10.7317	3.29958
PF3D7_0512300	47.8479	54.3868	49.9068	54.7664	49.7964	62.6259
PF3D7_0512400	8.45435	6.42915	4.05079	1.3223	1.31681	4.4022
PF3D7_0512450	0.07884	0	0	0.10624	0.2149	0.03537
PF3D7_0512500	6.85274	4.1665	13.3248	14.1139	19.6479	11.4017
PF3D7_0512600	235.109	194.035	232.222	230.231	500.546	872.985
PF3D7_0512700	46.2976	25.4176	210.416	314.893	68.8579	74.8938
PF3D7_0512800	2.0381	0.72622	16.29	20.2123	10.4169	2.71872
PF3D7_0512900	1.20039	0.13209	6.97848	13.6589	8.1434	2.6925
PF3D7_0513000	15.3738	8.58881	52.1215	57.9871	85.8149	39.5533
PF3D7_0513100	36.8156	13.8034	14.8583	14.5126	68.3828	281.618
PF3D7_0513200	43.9625	43.0811	42.8039	42.7471	31.8588	8.95399
PF3D7_0513300	670.118	764.566	2454.33	2969.62	1488.04	1645.98
PF3D7_0513400	13.5361	7.83522	40.0786	41.8928	35.6487	40.9814
PF3D7_0513500	43.1414	38.5091	110.678	141.889	29.3977	28.7755
PF3D7_0513600	35.2711	19.2712	181.728	192.126	252.33	75.9065
PF3D7_0513700	1.51842	1.14574	2.43589	0.90936	4.54609	6.14136
PF3D7_0513800	13.219	7.60155	59.0384	68.4915	129.433	205.832
PF3D7_0513900	4.77316	2.96328	17.0762	25.823	33.4771	37.4561
PF3D7_0514000	4.42423	2.00301	3.27864	0.85165	7.90161	19.4692
PF3D7_0514100	3.75202	1.90056	5.03915	4.21039	18.6029	11.3904
PF3D7_0514200	13.9787	6.88148	15.7377	16.4678	42.2017	31.5746
PF3D7_0514300	7.85609	3.89017	32.8695	45.4137	49.1994	17.8751
PF3D7_0514400	1.458	0	0	0.98232	0	0
PF3D7_0514500	1.47825	0.81333	0.51416	0.33199	3.67113	8.84202
PF3D7_0514600	69.9831	64.6385	119.896	123.146	52.9622	59.1632
PF3D7_0514700	0.19319	0.56272	0.64032	0.1225	0.34692	0.19372
PF3D7_0514800	8.77141	7.30706	9.7405	10.603	15.404	3.78525
PF3D7_0514900	27.8814	24.5712	19.4074	26.2444	27.0944	11.1663
PF3D7_0515000	123.588	127.798	150.359	173.29	120.417	55.1892
PF3D7_0515100	3.1923	0.71853	4.67208	6.15907	16.8884	29.7808
PF3D7_0515200	4.83792	0.98283	3.88319	4.68032	29.349	15.4704
PF3D7_0515300	16.0183	9.20387	18.0217	18.8066	46.5751	21.0021
PF3D7_0515400	53.1007	39.0554	5.22607	0.72148	14.442	50.6711
PF3D7_0515500	0.16613	0.14625	0.44576	0.19898	1.42891	1.63959
PF3D7_0515600	2.02772	1.26389	1.62334	0.76429	13.8832	11.0811
PF3D7_0515700	296.129	173.22	35.3765	5.70117	548.096	2372.48
PF3D7_0515800	38.3998	25.6287	60.1027	91.1129	75.9971	109.163
PF3D7_0515900	7.1711	3.0971	22.0383	31.677	25.5131	40.9743
PF3D7_0516000	2.87749	1.61917	31.1756	43.2679	10.2496	4.82603
PF3D7_0516100	0.87919	0.38048	5.33259	3.51428	7.96661	2.20738
PF3D7_0516200	1389.13	1104.47	1398.47	1445.03	787.619	1110.12
PF3D7_0516300	54.8038	36.1149	95.8218	90.355	19.8227	10.4549
PF3D7_0516400	32.416	23.3195	34.045	49.8692	71.2608	98.0044
PF3D7_0516500	1.48159	1.34834	1.89814	1.24102	1.74633	8.94581
PF3D7_0516600	7.7629	3.0316	17.136	18.6358	26.0876	8.98033
PF3D7_0516700	86.5261	75.3857	49.7868	49.169	57.4123	34.3625
PF3D7_0516800	13.0489	5.92247	3.63462	1.28608	105.735	44.0273
PF3D7_0516900	1002.02	829.938	1302.74	1122.25	682.848	757.853
PF3D7_0517000	2086.69	1773.52	3111.48	3763.87	1558.43	1589.26
PF3D7_0517100	5.46675	4.05133	14.5684	19.7438	7.74434	4.93819
PF3D7_0517200	36.7672	17.9288	7.39393	3.09645	3.14704	7.2161
PF3D7_0517300	1088.49	1181.93	547.125	500.366	393.215	311.34
PF3D7_0517400	48.1533	21.6293	120.951	120.729	161.6	87.7172
PF3D7_0517500	2.22267	3.73163	0.96557	0.34229	1.13089	1.17753
PF3D7_0517600	4.54071	3.9573	2.4367	1.06055	2.50833	5.10604
PF3D7_0517700	336.176	297.015	385.001	374.581	212.746	86.0821
PF3D7_0517800	0.59378	0.14701	0	0	0.40461	0.79911
PF3D7_0517900	33.3595	17.2862	5.26026	2.81213	71.9842	182.278
PF3D7_0518000	93.9973	82.7188	60.5938	61.3894	64.3734	212.952
PF3D7_0518100	5.07748	1.6295	31.2369	37.5001	26.2219	8.20002
PF3D7_0518200	92.5924	35.6684	18.7503	6.15685	489.815	1723.59
PF3D7_0518300	167.233	82.9561	316.851	292.49	494.108	807.339
PF3D7_0518400	0.77126	0.61106	0.68981	0.41571	0.50454	0.41519
PF3D7_0518500	59.1512	62.3946	61.3028	62.7775	75.6932	39.8316
PF3D7_0518600	11.1129	6.16325	5.75237	2.84516	69.3656	50.115
PF3D7_0518700	4.08138	2.63289	3.58337	3.21651	7.66479	1.77214
PF3D7_0518800	0.43478	0	0.15555	0.11717	0.28442	0.62414
PF3D7_0518900	5.00332	3.96407	2.27814	0.36774	1.98365	18.1194
PF3D7_0519000	7.11975	3.22678	65.2433	91.5471	31.9712	40.0598
PF3D7_0519100	22.2802	9.83809	21.7042	23.7118	123.161	132.036
PF3D7_0519200	543.499	391.365	702.961	592.681	879.064	2703.55
PF3D7_0519300	5.41191	1.949	15.4989	20.5883	42.138	29.3789
PF3D7_0519400	2050.18	1868.24	2984.87	3419.21	1682.77	3494.67
PF3D7_0519500	10.0776	4.09379	46.7363	60.55	40.7015	10.2758
PF3D7_0519600	51.0819	31.9292	64.3858	81.8585	56.5123	53.01
PF3D7_0519700	950.923	748.416	519.455	512.616	393.626	873.794
PF3D7_0519800	210.588	178.411	177.13	161.319	119.628	68.4206
PF3D7_0519900	6.64371	3.33993	21.0234	23.4941	30.5552	17.6101
PF3D7_0520000	1915.91	1545.99	2270.62	2704.82	1227.01	1137.63
PF3D7_0520100	44.6863	33.993	57.6279	58.7603	29.4896	29.4901
PF3D7_0520200	29.455	18.4741	66.1901	79.928	48.7394	21.6389
PF3D7_0520300	140.036	84.1238	174.064	210.301	119.949	225.727
PF3D7_0520400	19.6774	9.30756	55.0568	79.4658	91.1312	81.0011
PF3D7_0520500	19.0509	12.6535	30.966	32.2038	42.0393	86.0263
PF3D7_0520600	575.765	606.728	545.134	884.414	176.467	212.729
PF3D7_0520700	6.8591	5.44158	8.23385	12.1354	5.41536	2.41591
PF3D7_0520800	14.6142	5.72777	33.0051	34.0343	55.81	16.2022
PF3D7_0520900	406.557	313.223	680.304	486.676	1234.73	1062.67
PF3D7_0521000	106.332	90.5143	163.639	235.208	90.5541	46.367
PF3D7_0521100	0.16264	0.13806	0.40521	0.61049	1.3679	3.03304
PF3D7_0521200	1.50971	0.32039	5.01527	4.64984	9.17061	8.94953
PF3D7_0521300	25.5015	31.612	19.166	24.6134	16.0645	12.4629
PF3D7_0521400	7.62495	3.12043	45.2578	57.7834	46.6853	21.6543
PF3D7_0521500	8.32427	5.18401	24.3511	32.8177	25.1665	33.5924
PF3D7_0521600	23.9568	48.9007	20.1182	23.1638	14.5553	19.6895
PF3D7_0521700	16.6646	18.9451	14.6408	16.6356	9.34871	4.72555
PF3D7_0521800	3.09597	3.14899	1.82105	1.05234	15.4177	16.1659
PF3D7_0521900	3.76555	1.97838	3.47507	4.33378	4.45399	3.12757
PF3D7_0522000	116.454	189.344	376.955	643.17	209.702	499.427
PF3D7_0522100	17.1121	14.5327	4.61016	2.50294	24.5048	44.4555
PF3D7_0522200	170.416	160.665	189.167	251.697	159.518	430.539
PF3D7_0522300	164.296	218.355	198.753	177.404	64.2107	92.0213
PF3D7_0522400	4.61962	2.80847	0.70226	0.14638	12.8473	7.23112
PF3D7_0522500	16.9955	7.36384	23.8459	23.9031	110.369	153.438
PF3D7_0522600	16.3463	8.56623	1.77013	0.09877	38.9209	108.91
PF3D7_0522700	10.0654	6.90877	34.1378	37.8689	107.677	198.946
PF3D7_0522800	160.251	156.213	180.311	217.227	122.447	167.437
PF3D7_0522900	2.39871	1.26698	0.86837	0.5387	5.26791	3.6484
PF3D7_0523000	421.027	425.047	314.955	223.191	144.537	54.3822
PF3D7_0523100	36.6054	22.8548	117.88	111.384	107.657	93.3817
PF3D7_0523200	3.97599	2.9652	13.1877	22.4064	6.94997	4.17388
PF3D7_0523300	24.9159	11.265	26.7657	39.9601	135.236	306.649
PF3D7_0523400	92.9141	81.7867	104.196	95.2542	155.123	202.611
PF3D7_0523500	3.73454	1.54105	4.03599	6.70963	15.0992	31.2728
PF3D7_0523600	16.7156	6.41909	40.0454	39.9917	93.8204	127.249
PF3D7_0523700	1.26794	0.81322	6.60977	9.95826	4.64753	0.87758
PF3D7_0523800	63.8088	77.3506	16.5373	11.0966	31.7637	22.0495
PF3D7_0523900	58.8693	44.0923	11.277	8.78789	28.442	97.2103
PF3D7_0524000	675.188	586.122	491.749	420.175	355.134	171.773
PF3D7_0524100	73.0381	98.686	39.8808	49.2088	37.3441	14.3164
PF3D7_0524200	19.1124	13.8277	2.55897	0.15421	43.2979	221.381
PF3D7_0524300	32.34	24.2585	54.3017	65.2489	50.7987	70.6232
PF3D7_0524400	231.625	240.48	167.759	154.194	80.1101	78.752
PF3D7_0524500	66.6645	52.4207	59.1122	57.6372	64.1047	104.093
PF3D7_0524600	30.8027	14.5719	44.9526	53.4576	203.826	307.579
PF3D7_0524700	76.8134	45.4117	264.626	322.691	100.17	77.7764
PF3D7_0524800	20.4467	16.8412	25.9146	30.8251	13.7398	12.1694
PF3D7_0524900	40.1953	39.8611	50.3721	49.5705	19.7904	5.34276
PF3D7_0525000	6.21496	5.43238	52.0977	54.8584	33.4414	36.2109
PF3D7_0525100	305.169	448.167	294.455	219.171	276.278	356.425
PF3D7_0525200	16.6747	18.8785	18.3527	18.386	62.6425	18.7719
PF3D7_0525300	5.18922	10.9345	2.20539	2.52916	5.73797	2.93878
PF3D7_0525400	9.74131	4.50462	3.6952	3.57525	24.713	35.4361
PF3D7_0525500	14.7508	13.4588	19.8831	21.659	5.08416	0.71723
PF3D7_0525600	10.8349	5.39019	41.9177	53.3066	57.3074	81.4772
PF3D7_0525700	19.4861	5.32364	43.8708	45.9953	136.703	287.084
PF3D7_0525800	542.544	558.908	54.5018	9.52946	36.882	700.183
PF3D7_0525900	2.53415	2.57093	0.55281	0	0.20217	2.27366
PF3D7_0526000	3.40713	2.30757	20.8199	31.5746	18.7414	6.9027
PF3D7_0526100	0.64899	0.25709	5.88189	12.5345	4.0568	3.41604
PF3D7_0526200	33.6587	16.4938	61.2093	62.1386	106.545	257.13
PF3D7_0526300	91.0495	93.1539	66.3026	83.5132	41.427	34.533
PF3D7_0526400	5.19431	4.27068	3.24325	2.24504	27.0875	46.2961
PF3D7_0526500	53.1659	49.3173	39.223	37.2267	37.8991	10.2619
PF3D7_0526600	3.86143	1.20356	6.2095	3.33322	18.6781	11.9657
PF3D7_0526700	23.7485	9.56653	46.502	69.9097	133.37	51.5211
PF3D7_0526800	211.282	144.258	266.577	368.781	159.337	55.5538
PF3D7_0526900	400.407	313.119	265.288	244.145	247.739	389.896
PF3D7_0527000	69.3352	29.8456	89.8392	85.0383	446.621	555.048
PF3D7_0527100	558.026	490.986	613.367	658.819	834.931	1666.77
PF3D7_0527200	118.963	86.3906	205.886	208.146	223.821	447.503
PF3D7_0527300	100.702	88.59	194.015	179.783	134.794	131.886
PF3D7_0527400	153.201	200.236	103.577	119.108	39.2306	43.2254
PF3D7_0527500	568.384	706.625	1042.81	1103.08	720.489	454.931
PF3D7_0527600	54.3064	32.5933	72.5782	65.5238	135.002	372.272
PF3D7_0527700	1.458	0	0.65201	0	0	0
PF3D7_0527800	0.64117	0	0.57346	0	0	0.57526
PF3D7_0527900	95.4073	79.7156	68.7272	65.8232	45.4765	24.1602
PF3D7_0528000	169.869	130.425	242.3	276.511	373.969	438.635
PF3D7_0528100	118.203	98.721	95.7396	86.4109	99.2192	112.299
PF3D7_0528200	305.468	294.858	276.392	249.275	161.557	197.655
PF3D7_0528300	18.1317	10.8872	1.37268	0.14428	8.21099	25.2345
PF3D7_0528400	71.8715	53.8695	6.78284	0.70476	55.7883	204.44
PF3D7_0528500	13.6499	6.04614	4.12094	1.55215	77.6135	171.3
PF3D7_0528600	131.871	119.661	121.836	143.193	69.5166	126.574
PF3D7_0528700	176.092	167.796	131.414	163.474	138.403	155.042
PF3D7_0528800	65.4828	75.1702	81.3039	103.032	20.8864	8.31282
PF3D7_0528900	6.81675	3.83581	1.80134	1.35694	1.01348	3.75303
PF3D7_0529000	97.6387	92.1833	82.5452	69.8501	84.1584	90.5644
PF3D7_0529100	12.1474	5.91966	61.3068	74.4373	79.885	95.3209
PF3D7_0529200	1.71251	1.152	2.80321	2.52528	6.90483	9.01597
PF3D7_0529300	7.03226	1.63132	15.8089	21.5981	32.2573	57.069
PF3D7_0529400	46.2246	26.0801	39.7793	37.7949	192.758	125.143
PF3D7_0529500	112.939	97.9905	121.548	126.022	101.323	135.018
PF3D7_0529600	1.458	0	0.65201	0	0	0
PF3D7_0529700	2.1747	1.24596	19.2413	18.7689	10.5423	3.37018
PF3D7_0529800	10.2788	5.21421	16.0986	18.0495	63.3158	16.4665
PF3D7_0529900	272.995	278.993	156.819	156.67	188.723	414.756
PF3D7_0530000	266.086	334.868	212.243	218.786	393.521	712.631
PF3D7_0530100	151.488	165.886	88.3139	109.785	105.86	131.832
PF3D7_0530200	15.9145	5.35407	21.1239	30.687	109.339	72.8482
PF3D7_0530300	7.09807	3.61802	2.51087	0.87551	30.9556	22.5371
PF3D7_0530400	0.74534	0.33463	7.51061	10.0299	3.64058	0.96296
PF3D7_0530500	0.17563	0.20873	0.21992	0.142	0.38298	0.7879
PF3D7_0530600	65.6503	65.4095	67.2518	87.1822	63.5908	36.1299
PF3D7_0530700	18.3936	14.9101	29.0382	37.1335	14.8623	3.20075
PF3D7_0530750	10.5265	3.08888	11.1582	20.2257	51.4332	88.498
PF3D7_0530800	7.79127	5.9249	8.83497	2.71839	32.3101	83.3231
PF3D7_0530900	7.26532	3.8865	0.93083	0.11612	22.7808	17.1944
PF3D7_0531000	23.0358	15.638	19.2845	20.1324	41.5686	39.6994
PF3D7_0531100	3.59513	1.75745	0.77594	0.16827	13.3786	5.94994
PF3D7_0531200	4.5591	2.62699	20.9812	27.9242	24.9439	30.1951
PF3D7_0531300	13.4241	7.35958	20.904	21.2382	54.5587	154.425
PF3D7_0531400	20.0094	22.5146	23.9338	39.179	14.4889	4.59001
PF3D7_0531500	0.21287	0	0.63462	1.43418	0.6189	0.44564
PF3D7_0531600	1710.94	3769.4	2383.07	698.479	4616.36	3076.16
PF3D7_0531700	2.66827	2.05531	10.2088	3.59545	9.21236	4.92099
PF3D7_0531800	74.9726	104.745	291.867	64.0422	506.504	230.326
PF3D7_0531900	59.3679	32.8407	258.314	37.4762	366.207	94.2942
PF3D7_0532000	2506.95	3311.76	3619.12	816.047	6667.43	2893.3
PF3D7_0532100	3958.93	3708.78	16114.8	16104.1	4338.13	2512.57
PF3D7_0532200	20.7867	11.9184	12.371	12.2148	22.4078	36.6691
PF3D7_0532300	588.171	482.948	855.343	704.437	100.912	68.4061
PF3D7_0532400	87.6222	50.0805	416.525	469.386	187.41	60.4734
PF3D7_0532500	19.0477	7.20001	242.146	417.912	76.2526	118.193
PF3D7_0532600	30.7696	10.8445	795.729	1310.54	120.58	169.177
PF3D7_0532700	0.37609	0.37247	0	0.08446	0.34171	1.23726
PF3D7_0532800	3.58843	4.96196	8.84114	8.39344	1.84547	1.88315
PF3D7_0532900	0.44487	0	0.39788	0.07493	0.24252	0.49892
PF3D7_0533000	1.03435	0.61462	3.93171	4.46005	1.86075	1.67045
PF3D7_0533100	4.60711	1.83174	3.52402	1.61619	6.82573	15.0055
PF3D7_0600100	0.54582	0	0	0	0.07439	0
PF3D7_0600200	0.38804	0.0488	0.05509	0.0415	0.05372	0.02763
PF3D7_0600300	0.52454	0	0.0853	0.06426	0	0.21392
PF3D7_0600400	0.46823	0.0265	0.0359	0.07211	0.02917	0.02401
PF3D7_0600500	0.52314	0.0942	0.08507	0	0.1037	0.08534
PF3D7_0600600	0.3218	0.07967	0	0.1084	0.04386	0.10827
PF3D7_0600700	0.86161	0	0.18132	0.06829	0	0.36379
PF3D7_0600800	0.64777	0	0.17827	0	0.16298	0.04471
PF3D7_0600900	1.43681	0.32837	0.09885	0.22339	0.1205	0.19833
PF3D7_0601000	340.99	457.902	286.451	357.544	32.4423	30.7531
PF3D7_0601100	155.197	175.832	94.3695	90.4385	7.70274	4.40953
PF3D7_0601200	21.7398	8.07382	2043.09	1959.44	121.393	67.1843
PF3D7_0601300	3.69825	3.72467	1.51368	0.67571	1.50351	0.89982
PF3D7_0601400	0.41254	0.13619	0.67644	0.09265	0.03748	0.06169
PF3D7_0601500	0.68227	0.30031	5.11903	6.07792	1.03315	1.3263
PF3D7_0601600	14.4632	11.7528	10.2822	10.4107	30.7967	66.9344
PF3D7_0601700	6.17808	4.24056	13.1849	10.7152	12.8048	24.9162
PF3D7_0601800	1.05729	0	1.26084	1.42469	2.3055	3.47825
PF3D7_0601900	331.404	527.041	1321.03	1409.35	249.179	197.033
PF3D7_0602000	3.76245	2.02802	4.7663	4.18885	15.8437	6.06521
PF3D7_0602100	74.6852	83.3278	78.2946	78.7156	28.8605	5.86676
PF3D7_0602200	49.0804	43.191	147.306	177.242	68.2653	69.9533
PF3D7_0602300	0.61946	0.22309	0.50367	0.30353	2.21035	1.86946
PF3D7_0602400	12.7464	5.61877	59.9443	57.719	83.2181	38.279
PF3D7_0602500	10.1299	7.02721	62.0429	82.843	34.2532	31.7056
PF3D7_0602600	46.6436	51.9191	45.1155	42.613	30.7542	12.9483
PF3D7_0602700	6.26754	3.31046	1.6647	1.02369	2.36063	1.29506
PF3D7_0602800	11.1315	12.2732	7.45463	8.9775	4.24476	1.35295
PF3D7_0602900	49.0743	50.1304	16.1688	15.8339	43.5676	130.468
PF3D7_0603000	46.6959	53.3855	37.8046	50.4665	41.486	38.7558
PF3D7_0603100	5.05152	2.01664	7.21483	4.96002	37.443	29.5125
PF3D7_0603200	7.51654	3.87092	49.0758	60.1628	65.3974	63.8649
PF3D7_0603300	25.6127	19.4173	100.594	131.509	40.3098	20.6624
PF3D7_0603400	28.2314	29.0573	42.8544	51.2487	40.2578	22.6481
PF3D7_0603500	10.5953	4.92859	7.03543	6.48952	76.3996	62.2582
PF3D7_0603600	1.1831	0.29663	1.48677	0.82738	6.82512	2.22376
PF3D7_0603700	1.71797	0.71222	8.21867	10.7133	19.5148	6.73906
PF3D7_0603800	8.97147	4.11555	2.94387	2.68206	31.5356	33.5997
PF3D7_0603900	2.1702	2.61651	0.50635	0.31786	9.56741	15.4077
PF3D7_0604000	0.72332	0.24461	4.87566	5.19425	3.5392	0.73603
PF3D7_0604100	41.8122	22.7675	6.14592	0.76055	142.319	121.899
PF3D7_0604200	3.39684	0.74758	16.2032	19.8345	19.7521	8.63508
PF3D7_0604300	13.9575	10.6225	24.6388	31.8399	32.5092	17.6018
PF3D7_0604400	0	0	0	0.13354	0	0
PF3D7_0604500	350.628	424.211	294.388	296.381	250.291	64.3767
PF3D7_0604600	1.48084	0.65637	5.05699	8.41421	6.22105	1.85822
PF3D7_0604700	18.603	7.301	33.5856	36.2426	151.02	205.353
PF3D7_0604800	0.55628	0.1714	10.7355	14.7083	3.94898	1.22001
PF3D7_0604900	15.8912	6.22201	111.72	137.941	120.274	159.322
PF3D7_0605000	8.55113	2.70277	50.0377	82.1285	41.3591	38.9321
PF3D7_0605100	68.774	58.0489	98.3836	65.0379	58.2775	105.41
PF3D7_0605200	20.1043	7.86378	22.2119	16.0492	130.227	298.608
PF3D7_0605300	12.4274	6.84855	12.0113	6.27962	87.4697	66.8996
PF3D7_0605400	4.07667	2.61884	5.61702	9.94724	22.584	11.8626
PF3D7_0605500	3.93877	1.90706	2.21805	1.17943	23.8894	9.79021
PF3D7_0605600	1.08626	0.71079	0.64191	0.26138	1.01514	1.80998
PF3D7_0605700	10.27	5.30123	0.83503	0	7.32906	38.1975
PF3D7_0605800	11.8789	9.83244	34.6887	38.0077	51.3385	12.3654
PF3D7_0605900	227.41	318.017	42.0385	9.67505	47.2331	120.667
PF3D7_0606000	189.044	236.31	67.3692	62.0941	56.7311	51.3519
PF3D7_0606100	300.255	263.912	253.278	272.446	184.548	118.726
PF3D7_0606200	178.3	122.075	83.5996	71.2495	145.798	554.497
PF3D7_0606300	0.86532	0.85698	0	0	0.31448	4.78763
PF3D7_0606400	2.95651	1.39429	1.25918	1.51766	0.76748	4.92627
PF3D7_0606500	130.772	141.814	67.5244	81.9328	53.6526	41.0115
PF3D7_0606600	86.9176	103.648	69.2108	58.8124	36.3026	8.02043
PF3D7_0606700	112.144	105.129	86.553	75.2955	126.027	61.3378
PF3D7_0606800	31.9894	11.5949	9.09628	5.73674	214.745	206.585
PF3D7_0606900	67.7309	69.9527	154.978	186.77	109.538	128.121
PF3D7_0607000	507.703	529.915	560.374	683.999	396.343	108.529
PF3D7_0607100	0.93758	0.66855	0.67085	0.40428	0.69512	1.00945
PF3D7_0607200	8.33323	3.43189	9.07661	3.22413	60.4955	18.5436
PF3D7_0607300	2.35664	2.03687	11.1902	9.81527	22.6107	8.41914
PF3D7_0607400	19.3059	14.1874	25.0246	22.3196	43.6841	30.3
PF3D7_0607500	6.9325	5.72139	15.0754	19.5071	17.1175	12.1959
PF3D7_0607600	16.2574	6.84786	6.55239	4.49222	93.8085	77.141
PF3D7_0607700	11.4759	5.46249	1.5906	0.13024	56.9398	31.0913
PF3D7_0607800	4.28365	4.42454	25.1029	27.4443	17.6501	4.36206
PF3D7_0607900	3.36713	2.39934	13.2948	17.8996	19.6987	9.00781
PF3D7_0608000	39.6821	25.9966	83.7301	109.567	70.0397	72.6324
PF3D7_0608100	18.0474	9.24214	36.612	39.0074	68.2256	14.7127
PF3D7_0608200	9.37797	3.80454	49.82	64.4013	47.4275	82.518
PF3D7_0608300	1.92008	0.90784	17.9374	30.7134	12.358	2.4118
PF3D7_0608310	17.8953	25.6942	50.3925	70.7615	29.5221	13.4617
PF3D7_0608400	28.6809	11.8215	47.3003	54.9547	194.671	475.536
PF3D7_0608500	233.088	140.693	494.254	541.06	674.625	1268.67
PF3D7_0608600	8.49475	5.07246	11.8433	7.49075	69.4626	85.0702
PF3D7_0608700	256.14	218.179	548.064	522.221	213.955	245.873
PF3D7_0608800	114.513	50.0371	760.402	713.636	662.986	1231.37
PF3D7_0608900	3.74016	1.79914	4.42835	7.7997	25.1855	19.3832
PF3D7_0609000	21.6441	16.6893	29.2853	22.7075	27.9162	7.77452
PF3D7_0609100	138.948	156.106	92.1443	82.8285	85.9821	90.7945
PF3D7_0609200	12.9807	10.8575	27.3052	31.5972	12.617	15.1643
PF3D7_0609300	1.29272	0.74682	5.18683	6.70157	13.4484	5.20319
PF3D7_0609400	12.1589	6.34078	61.4661	81.8799	36.1515	9.40709
PF3D7_0609500	2.19247	1.11856	0.56451	0.3581	3.3683	1.982
PF3D7_0609600	0.28202	0.02793	0.07567	0	1.42979	0.55667
PF3D7_0609700	92.4072	95.2848	29.9461	23.5637	14.7139	21.5305
PF3D7_0609800	31.8058	17.7529	5.01019	1.84515	65.2829	312.728
PF3D7_0609900	13.0977	15.2523	5.40123	3.83776	9.55528	10.1425
PF3D7_0610000	9.54745	3.91644	23.1416	24.3598	59.0072	57.4281
PF3D7_0610100	169.537	178.365	180.583	210.83	144.468	189.271
PF3D7_0610200	72.4144	68.4806	94.071	122.873	66.3335	15.4685
PF3D7_0610300	0	0	0	0	0	0
PF3D7_0610400	3074.29	2022.5	1689.86	1730.97	12048	50799.9
PF3D7_0610500	101.713	83.3064	218.536	311.704	88.9043	110.383
PF3D7_0610600	16.0825	7.10924	92.9095	102.541	73.6372	66.5113
PF3D7_0610700	313.054	287.477	445.679	516.904	153.406	67.0989
PF3D7_0610800	404.598	403.412	467.623	509.352	205.418	158.66
PF3D7_0610900	94.9129	126.254	105.288	110.895	87.4327	33.0365
PF3D7_0611000	5.29708	1.342	4.29694	3.48586	35.6592	61.5073
PF3D7_0611100	19.6397	5.01944	9.25494	4.26841	110.518	145.514
PF3D7_0611200	11.9532	3.90401	78.0201	93.1277	84.3637	93.0409
PF3D7_0611300	15.0245	7.50236	71.0847	88.9773	109.711	148.112
PF3D7_0611400	30.2268	37.0387	33.9268	39.7234	39.8681	20.0143
PF3D7_0611500	4.17678	2.53057	1.36242	1.19184	4.23242	26.0558
PF3D7_0611600	31.418	15.3282	4.67926	2.42335	124.897	439.795
PF3D7_0611700	3455.02	3122.38	5009.87	6064.48	2442.12	3841.18
PF3D7_0611800	46.1576	34.087	75.3238	65.7574	54.8906	18.6932
PF3D7_0611900	18.3404	9.52842	129.345	185.688	106.756	217.963
PF3D7_0612000	24.8347	12.401	18.6654	18.2788	135.839	194.733
PF3D7_0612100	173.853	153.914	220.404	250.964	143.008	60.1984
PF3D7_0612200	19.7079	9.23146	3.2667	0.39732	104.169	55.0519
PF3D7_0612300	4.47203	1.18104	8.93274	9.64157	20.8033	37.1811
PF3D7_0612400	4.4909	1.92729	9.57292	8.27026	28.2356	89.2485
PF3D7_0612500	11.923	6.04801	19.1168	12.5393	11.5726	18.9161
PF3D7_0612600	30.7403	24.0787	40.3374	37.8589	50.734	49.8558
PF3D7_0612700	104.854	94.4029	12.6287	1.37374	182.68	523.387
PF3D7_0612800	17.5483	15.3012	18.7658	21.9111	17.3129	12.4074
PF3D7_0612900	216.613	240.736	280.269	332.729	89.7774	49.7856
PF3D7_0613000	37.1222	11.3121	192.361	256.579	309.779	503.905
PF3D7_0613100	268.78	189.913	287.79	327.079	302.839	875.36
PF3D7_0613200	31.4068	13.824	25.2289	29.389	215.283	509.04
PF3D7_0613300	53.8654	38.42	5.80884	0.75589	35.9765	72.0398
PF3D7_0613400	75.5982	48.1068	82.3677	77.8525	418.263	1514.14
PF3D7_0613500	7.0618	3.6321	29.2653	36.9586	39.8297	17.3509
PF3D7_0613600	26.7885	21.8285	10.6691	13.3026	28.2914	17.561
PF3D7_0613700	9.90262	6.13883	27.7648	39.4876	45.3569	59.3445
PF3D7_0613800	32.6511	18.1665	5.3696	0.97124	183.401	83.4932
PF3D7_0613900	95.3494	104.185	11.321	1.32055	11.08	31.9421
PF3D7_0614000	62.3664	69.6202	61.7258	51.3539	175.321	81.8519
PF3D7_0614100	12.4704	10.3982	5.7123	6.66528	39.673	22.8362
PF3D7_0614200	19.5499	18.7829	19.8015	16.8712	12.9716	9.87084
PF3D7_0614300	169.476	84.1784	178.405	133.762	288.387	359.574
PF3D7_0614400	134.775	115.29	104.056	129.226	73.6604	67.7036
PF3D7_0614500	1922.51	1749.31	3535.78	4350.1	1648.92	2901.43
PF3D7_0614600	1.1826	0.85698	0.25798	0.19433	1.91833	13.483
PF3D7_0614700	21.2575	12.8348	2.96333	0.98773	13.0429	42.9328
PF3D7_0614800	25.1911	14.1988	171.044	212.29	117.236	78.4518
PF3D7_0614900	16.8658	10.7298	9.67556	7.36485	84.8376	34.9361
PF3D7_0615000	109.089	117.598	59.0373	74.1483	58.2849	127.866
PF3D7_0615100	1.59774	1.29833	0.47633	0.11041	6.87863	12.093
PF3D7_0615200	3.7543	2.88153	0.83945	0.25294	15.1962	24.0419
PF3D7_0615300	3.97355	1.96762	7.5067	8.74169	24.8223	18.6258
PF3D7_0615400	108.546	124.135	103.126	113.509	158.238	44.2665
PF3D7_0615500	17.3873	7.2661	6.17995	2.64085	100.785	144.278
PF3D7_0615600	44.1126	45.4865	48.6821	42.6267	26.1545	7.19319
PF3D7_0615700	117.846	95.3373	145.519	178.131	178.13	289.219
PF3D7_0615800	7.26912	2.84406	19.2635	12.7376	44.8616	25.5241
PF3D7_0615900	6.1748	3.79166	38.8167	43.798	49.6519	17.9943
PF3D7_0616000	10.4012	7.33765	51.9933	47.7101	34.0984	20.8054
PF3D7_0616100	51.7788	60.3011	57.6736	73.0013	58.2831	103.129
PF3D7_0616200	27.1479	13.2947	40.334	49.3001	98.4017	85.6541
PF3D7_0616300	22.2516	21.4207	32.5662	61.9593	26.3812	9.98218
PF3D7_0616400	2.9653	3.26069	4.94562	5.1617	7.96174	2.88773
PF3D7_0616500	0.49131	0.23048	0.17346	0.03484	0.16916	0.25521
PF3D7_0616600	9.60629	3.92895	18.8056	21.3829	62.2853	50.6962
PF3D7_0616700	4.56343	1.83496	18.0138	14.1014	24.6901	20.0408
PF3D7_0616800	11.792	6.25987	51.1529	52.66	70.9895	53.6619
PF3D7_0616900	27.1587	23.9467	30.8311	39.4708	34.2922	9.35435
PF3D7_0617000	46.5063	33.6488	129.989	119.389	50.1934	24.0419
PF3D7_0617100	49.3309	42.4644	33.3473	30.4537	22.9054	16.3016
PF3D7_0617200	750.596	712.075	936.568	990.132	741.778	589.626
PF3D7_0617300	58.6656	30.8695	13.4858	4.78061	186.913	543.064
PF3D7_0617400	3.04415	1.62843	1.68262	1.49706	6.00809	4.55872
PF3D7_0617500	0.38804	0.2196	0.14874	0.0747	0.06044	0.09947
PF3D7_0617600	1.87343	0.34788	44.9264	36.9196	7.46814	5.56785
PF3D7_0617700	0.64117	0.10583	0.09558	0.14399	0.34953	0.8629
PF3D7_0617800	802.925	847.492	499.23	543.84	2676.12	13174.2
PF3D7_0617900	1167.41	1185.39	913.025	749.195	821.763	2337.86
PF3D7_0618000	64.5603	50.2322	7.75342	0.18017	34.6235	90.6552
PF3D7_0618100	7.91581	7.88672	16.42	29.7503	13.8295	14.5893
PF3D7_0618200	274.334	220.479	461.769	559.093	253.168	455.824
PF3D7_0618300	2485.13	1926.59	3538.24	3811.66	1836.71	2108.02
PF3D7_0618400	0.35537	0.35195	0.07946	0.35914	0.51661	1.75364
PF3D7_0618500	16.8916	6.93769	3.99167	1.75086	88.942	166.101
PF3D7_0618600	10.5789	2.93865	41.4814	51.9783	65.125	121.943
PF3D7_0618700	29.5028	19.2324	61.9594	105.09	59.379	83.4873
PF3D7_0618800	0.91634	0.30821	7.96373	15.4228	5.78709	2.09416
PF3D7_0618900	9.79292	4.5725	7.38946	6.31958	58.2337	46.4388
PF3D7_0619000	48.0375	33.5922	72.2424	77.1731	81.6327	27.2549
PF3D7_0619100	16.9955	8.41582	28.0736	33.2782	25.1312	38.169
PF3D7_0619200	158.467	170.623	95.6116	131.501	100.778	32.9093
PF3D7_0619300	1.40677	0.63107	7.32562	8.59295	10.3143	2.41879
PF3D7_0619400	125.778	94.7699	222.214	193.099	375.543	539.558
PF3D7_0619500	12.8108	8.65159	34.3166	40.2045	29.1428	12.0653
PF3D7_0619600	1.89189	0.6447	13.1182	17.7902	11.0676	1.84344
PF3D7_0619700	17.0675	9.92012	4.22916	1.8097	68.0276	125.493
PF3D7_0619800	8.55763	7.82961	12.3552	15.7528	16.7196	4.00564
PF3D7_0619900	74.4433	103.456	96.0073	111.445	102.736	131.61
PF3D7_0620000	1.43735	1.04158	1.00336	0.51963	3.51647	5.59878
PF3D7_0620100	12.1871	6.16893	21.8001	27.1875	89.321	211.034
PF3D7_0620200	0.7665	0.86756	0.44071	0	1.31325	2.06314
PF3D7_0620300	4.65109	3.64215	5.166	8.30777	3.67943	4.28946
PF3D7_0620400	18.11	13.2929	1.99074	0.04544	12.1706	26.1428
PF3D7_0620500	60.8196	57.4806	56.9554	52.4693	45.7816	36.3542
PF3D7_0620600	6.01324	2.97763	4.30254	1.86363	1.96684	1.45669
PF3D7_0620700	11.4351	6.29158	3.58397	1.31697	27.3326	104.745
PF3D7_0620800	4.43476	1.464	0	0	0.80586	9.28412
PF3D7_0620900	1.314	0	0.58762	0	0	0.58947
PF3D7_0621000	3.84171	2.28696	21.6298	29.5889	15.1291	9.86958
PF3D7_0621100	38.5677	16.3104	5.81934	1.07608	57.0511	93.3679
PF3D7_0621200	240.593	216.517	814.557	986.674	144.542	87.7468
PF3D7_0621300	97.9222	101.381	105.305	144.261	24.6507	10.1628
PF3D7_0621350	4.59429	4.29721	1.14141	0.17196	1.25227	9.04558
PF3D7_0621400	11.7104	6.02332	1.09747	0.57511	1.33784	22.1144
PF3D7_0621500	9.38519	6.53694	14.2975	17.5104	18.1037	26.742
PF3D7_0621600	0.64899	0	1.74135	0	0	0
PF3D7_0621700	3.70798	1.82525	19.8492	23.4892	9.91548	4.67528
PF3D7_0621800	1316.14	1274.58	1915.19	2054.89	628.725	767.392
PF3D7_0621900	153.716	139.459	150.836	166.337	115.745	88.7138
PF3D7_0622000	3.41456	4.12395	5.66097	15.8232	5.44805	20.9967
PF3D7_0622100	4.8283	1.38867	0.52057	0.1426	7.16798	3.21636
PF3D7_0622200	150.442	132.423	134.406	128.038	62.9186	34.4377
PF3D7_0622300	3.52656	1.68316	5.96623	7.07073	12.3687	4.86047
PF3D7_0622400	9.48833	5.99219	76.0074	120.812	94.304	71.6821
PF3D7_0622500	8.80835	3.47322	31.0382	35.0029	13.0271	15.2571
PF3D7_0622600	90.8898	36.9472	80.473	68.5057	447.625	1663.27
PF3D7_0622700	3.80786	2.94333	15.118	15.3305	11.4423	7.08288
PF3D7_0622800	126.403	93.6153	144.324	123.939	102.633	31.9962
PF3D7_0622900	131.661	253.898	55.6173	45.5239	26.0952	11.7808
PF3D7_0623000	20.8635	12.3109	66.7077	77.4586	104.139	80.2112
PF3D7_0623100	249.902	243.318	266.026	258.773	169.519	83.0364
PF3D7_0623200	59.0825	50.4372	80.0531	84.3033	56.462	29.7349
PF3D7_0623300	17.5893	7.11616	25.3046	17.5491	155.541	244.443
PF3D7_0623400	1.20194	1.06722	0.40776	0.05585	7.90795	7.99501
PF3D7_0623500	52.8849	48.0324	34.4052	24.5297	61.6435	170.84
PF3D7_0623600	102.662	119.212	89.141	88.55	78.1158	65.9621
PF3D7_0623700	4.83225	2.77877	22.474	34.0692	20.9891	14.5171
PF3D7_0623800	267.251	267.399	69.4723	44.9736	14.226	3.95079
PF3D7_0623900	9.75954	4.74154	47.8164	54.0921	62.104	54.1352
PF3D7_0624000	299.553	266.152	498.867	389.562	461.746	555.082
PF3D7_0624100	10.3315	2.70277	14.8776	23.7279	64.3977	40.0515
PF3D7_0624200	34.0776	16.1297	73.5292	85.2683	193.915	152.222
PF3D7_0624300	9.34638	5.2893	17.7422	17.7345	25.7874	41.7572
PF3D7_0624400	20.1023	11.7891	50.4673	66.0086	62.1252	34.6846
PF3D7_0624500	100.324	49.1905	62.581	52.8523	342.328	776.33
PF3D7_0624600	196.206	160.45	134.864	112.599	207.136	97.3078
PF3D7_0624700	12.1598	3.54194	6.58935	5.49385	96.8589	122.961
PF3D7_0624800	0.93662	0.84327	0.38077	0	2.93977	3.53964
PF3D7_0624900	2.74438	2.44219	2.88142	2.41174	16.8254	33.1873
PF3D7_0625000	26.455	20.2298	3.0907	0.6726	28.7597	76.4089
PF3D7_0625100	0.62087	0.52704	0.07933	0.05976	2.46592	10.7033
PF3D7_0625200	3.07906	2.18462	2.26064	4.64438	14.5305	11.5863
PF3D7_0625300	9.12118	3.8905	17.271	24.7136	63.1078	15.6954
PF3D7_0625400	80.878	81.0767	35.6112	36.2308	9.27224	10.6361
PF3D7_0625500	4.19859	4.05416	6.1491	6.01113	10.2997	15.1151
PF3D7_0625600	25.2332	27.9087	9.81559	9.11494	8.78282	4.23074
PF3D7_0625700	31.1777	20.5848	94.5526	120.964	170.158	248.863
PF3D7_0625800	13.1594	12.5681	13.0281	13.4943	19.1601	15.3958
PF3D7_0625900	0.65097	0.4298	2.03778	2.85082	2.36582	2.9203
PF3D7_0626000	20.3817	17.9691	25.039	26.7682	13.2249	3.49744
PF3D7_0626100	13.1195	5.03251	26.4427	31.8708	68.8504	101.918
PF3D7_0626200	3.89497	6.12156	5.30116	8.27194	2.26179	1.44342
PF3D7_0626300	3.63014	1.33428	2.04178	0.706	22.6048	16.0164
PF3D7_0626400	11.3622	6.11852	3.73389	2.14303	36.9972	35.1242
PF3D7_0626500	0.72977	0.77833	0.25104	0.12607	1.4689	2.18252
PF3D7_0626600	16.1595	11.0703	11.0842	14.7348	19.2081	20.1671
PF3D7_0626700	271.507	295.03	180.774	242.619	145.651	131.933
PF3D7_0626800	1210.66	1117.77	2272.84	2570.23	1890.73	1840.4
PF3D7_0626840	27.6543	16.5707	22.2396	20.041	16.469	8.13157
PF3D7_0626900	6.99099	4.05054	22.5436	37.8732	43.607	20.7373
PF3D7_0627000	2.71679	2.53233	1.14347	0.86137	0.52272	6.73906
PF3D7_0627100	124.474	116.546	68.4268	46.5503	62.2331	26.9906
PF3D7_0627200	9.24964	3.51361	2.26652	0.68294	75.1519	178.596
PF3D7_0627300	256.034	192.936	200.224	189.897	335.838	544.739
PF3D7_0627400	30.3575	19.5603	60.6819	76.1448	65.3991	97.955
PF3D7_0627500	635.711	627.271	1178.48	1717.88	567.493	575.979
PF3D7_0627600	9.16143	8.98415	11.0457	12.7685	7.05074	3.42489
PF3D7_0627700	181.022	169.222	162.194	139.379	183.466	119.007
PF3D7_0627800	76.4663	80.6228	86.2275	67.7573	84.3582	60.186
PF3D7_0627900	75.9377	62.3304	65.4185	55.8284	58.8828	85.2468
PF3D7_0628000	12.6416	6.66373	58.6298	88.3315	24.5648	24.9711
PF3D7_0628100	9.95235	5.81616	0.80346	0.09758	6.54775	17.5988
PF3D7_0628200	98.9069	107.478	72.0225	55.3745	92.3036	31.3755
PF3D7_0628300	714.902	882.255	241.627	194.151	428.256	890.383
PF3D7_0628400	8.81735	3.82363	0.69995	0.21091	1.87717	12.2644
PF3D7_0628500	2.79796	3.1035	9.35921	11.4614	7.44338	7.1294
PF3D7_0628600	67.8771	64.0823	97.0844	101.805	65.0364	76.0735
PF3D7_0628700	5.13011	5.01944	17.9663	19.5722	15.8364	11.5901
PF3D7_0628800	4.45987	1.15396	33.9592	36.3283	35.0671	10.8508
PF3D7_0628900	1.45059	0.60873	15.9206	17.0618	8.63155	2.37135
PF3D7_0629000	0.66825	0	0.81501	0.4093	1.19223	0.9811
PF3D7_0629100	51.7256	69.85	76.8982	96.366	82.3572	44.6164
PF3D7_0629200	106.946	86.5952	218.912	229.683	255.945	193.327
PF3D7_0629300	19.7306	22.5294	2.53409	0.13833	1.96987	14.0367
PF3D7_0629400	11.1749	3.64407	86.5397	95.9183	78.3033	39.677
PF3D7_0629500	122.069	119.011	199.692	187.365	74.2716	28.7635
PF3D7_0629600	70.2739	64.5963	72.1885	78.0527	23.2831	24.5468
PF3D7_0629700	22.1068	21.168	15.9596	10.9217	42.6157	11.6528
PF3D7_0629800	59.7633	45.8634	41.5174	49.2657	43.5762	13.8874
PF3D7_0629900	104.17	110.855	47.9344	40.3955	44.5597	68.6453
PF3D7_0630000	0.4419	0.6252	0.16938	0.17013	0.20648	0.16992
PF3D7_0630100	5.28508	8.96539	9.87506	12.1631	3.16638	1.64321
PF3D7_0630200	4.9565	2.84189	0.46664	0.17576	3.27083	9.47917
PF3D7_0630300	4.07486	1.51032	9.19311	7.16763	37.3643	11.072
PF3D7_0630400	3.59329	1.62166	0.36613	0	8.13296	21.7514
PF3D7_0630500	28.2261	40.9803	80.2183	114.725	17.8678	14.6717
PF3D7_0630600	30.6264	24.3625	43.088	41.7793	84.7803	96.8032
PF3D7_0630700	5.60748	6.78158	8.89728	13.8405	8.81789	6.65167
PF3D7_0630800	3.57496	2.15119	0.32379	0.18293	6.85801	18.2705
PF3D7_0630900	112.121	116.147	145.584	159.857	35.1793	18.3744
PF3D7_0631000	21.2745	17.0766	15.089	16.8826	46.5256	118.866
PF3D7_0631100	0.60776	0.15048	5.80946	6.65396	1.40809	1.66995
PF3D7_0631200	0.48191	0	0.21551	0	0.03753	0.03088
PF3D7_0631300	3.5102	3.22805	1.56974	0.59124	1.09346	0.95606
PF3D7_0631400	4.3583	0.75724	452.17	448.904	28.4273	15.847
PF3D7_0631500	67.2702	74.8352	37.5692	36.9411	3.9351	2.06697
PF3D7_0631600	333.666	443.734	277.239	348.599	30.5706	29.1616
PF3D7_0631700	0.98277	0.09733	0	0.39728	0.16072	0.22044
PF3D7_0631800	0.77576	0.10244	0.23128	0.20906	0.16916	0.0928
PF3D7_0631900	0.46682	0	6.9412	6.91931	0.6362	0.62825
PF3D7_0632000	0.47814	0	0.94082	0.32214	0	0.0858
PF3D7_0632100	0.71175	0	0.29381	0	0	0
PF3D7_0632200	0.51622	0	0	0	0	0.08421
PF3D7_0632300	0.24638	0	0	0	0	0
PF3D7_0632400	0.3285	0.18591	0.33578	0.12647	0.05117	0.08421
PF3D7_0632500	0.44404	0.08884	0.10029	0.09066	0.05868	0.02415
PF3D7_0632600	0.35478	0.20078	0	0	0.11052	0
PF3D7_0632700	0.65874	0	0.12625	0.19021	0	0.16887
PF3D7_0632800	0.85566	0.32955	0.17715	0.09608	0.26778	0.23458
PF3D7_0700100	0.56622	0.169	0.08325	0.04181	0.01691	0.09047
PF3D7_0700200	0.38325	0	0.97936	0.2951	0.11939	0.14737
PF3D7_0700300	0.83939	0.11084	5.65556	4.59964	0.48809	0.30124
PF3D7_0700400	0.1768	0	0.10542	0.07941	0.06425	0
PF3D7_0700500	0.44595	0.19629	0.88635	0.53415	0.10805	0
PF3D7_0700600	0	0	0.65651	0.82424	0.06669	0
PF3D7_0700700	0.06159	0	0.55089	0.66397	0.20146	0.05526
PF3D7_0700800	1.60569	0.3029	103.947	97.6729	6.75253	3.08709
PF3D7_0700900	0.05054	0.1001	0.0452	0	0.0551	0.04534
PF3D7_0701000	0.82507	0.06809	0.06149	0.09265	0.14993	0.03084
PF3D7_0701100	0.69881	0.21295	1.39425	0.6519	0.17582	0.3376
PF3D7_0701200	0.46075	0	0.46361	0.15521	0	0.2067
PF3D7_0701300	1.03191	0.09733	0.04395	0.39728	0.2143	0.22044
PF3D7_0701400	145.414	190.576	120.301	150.999	12.8311	11.9496
PF3D7_0701500	128.167	142.369	72.4598	72.3301	5.69333	3.72054
PF3D7_0701600	2.40529	0.44664	225.413	158.307	13.6859	11.1275
PF3D7_0701700	2.38192	1.48987	0.897	0.42232	0.61507	0.11248
PF3D7_0701800	0.96176	0.42333	0.14336	0.072	0	0.23969
PF3D7_0701900	176.049	291.829	21.7679	5.67233	2.54534	3.03469
PF3D7_0702000	660.167	1286.75	74.62	30.1217	5.4248	26.0732
PF3D7_0702100	82.3071	156.962	11.0021	1.67179	1.38147	6.70257
PF3D7_0702200	164.243	166.752	38.8987	30.4834	6.73507	20.8589
PF3D7_0702300	355.496	439.23	36.9042	15.065	3.08799	3.63786
PF3D7_0702400	1230.29	1344.24	1558.28	1371.73	336.432	453.467
PF3D7_0702500	372.31	271.544	635.374	469.874	191.502	98.7522
PF3D7_0702600	4.83792	9.18329	1.26204	0	0	2.35117
PF3D7_0702700	0.729	0	0	0.98232	0	0
PF3D7_0702800	0.63354	0	0	0	0	0
PF3D7_0702900	90.502	81.6588	120.167	121.286	102.075	192.167
PF3D7_0703000	2.78976	1.90543	3.36413	4.12211	5.69519	1.16519
PF3D7_0703100	18.1311	11.6473	18.8459	24.8275	11.5402	8.44145
PF3D7_0703200	16.3001	5.85981	29.0235	25.113	93.3895	33.3702
PF3D7_0703300	31.3752	19.5997	109.764	102.93	111.833	184.167
PF3D7_0703400	2.63601	1.15551	7.80719	10.4812	7.53835	2.55891
PF3D7_0703500	220.759	172.992	278.152	284.893	173.804	39.5815
PF3D7_0703600	84.6483	44.0871	26.1813	17.6319	228.116	1056.85
PF3D7_0703700	257.997	295.283	411.998	390.672	162.925	97.913
PF3D7_0703800	1.87608	1.42668	1.16857	0.45143	3.67087	1.54798
PF3D7_0703900	27.9332	29.679	32.6594	28.5422	11.2831	1.8183
PF3D7_0704000	8.30246	7.25507	10.8812	9.33748	8.85087	2.48302
PF3D7_0704100	17.3703	8.69519	2.86561	0.44986	70.6855	25.5097
PF3D7_0704200	33.5021	29.4566	48.4871	49.3676	23.0013	4.74537
PF3D7_0704300	25.4263	13.5387	8.27957	2.88952	152.815	41.6487
PF3D7_0704400	19.7744	11.1212	27.9492	34.3533	61.4652	37.042
PF3D7_0704500	13.7024	6.46205	1.7013	0.14902	72.4669	37.11
PF3D7_0704600	99.6284	100.184	96.3019	83.1635	102.499	39.4907
PF3D7_0704700	8.16685	6.72259	8.53755	10.2008	11.7807	6.51851
PF3D7_0704800	7.10655	5.08904	4.18031	3.49891	13.7232	12.887
PF3D7_0704900	8.75063	4.05054	29.8171	33.5797	57.2439	23.8948
PF3D7_0705000	86.255	76.9288	55.6865	59.1473	54.724	20.6222
PF3D7_0705100	8.83369	4.86226	2.09939	0.53118	31.4529	23.9056
PF3D7_0705200	0.75214	0.18336	6.03369	7.45314	3.73438	0.68521
PF3D7_0705300	16.5794	8.55006	17.7672	17.7681	82.3965	60.175
PF3D7_0705400	34.2264	17.3116	36.3056	34.2262	199.594	235.695
PF3D7_0705500	134.521	148.171	39.881	23.5889	108.774	68.7454
PF3D7_0705600	3.36619	0.58922	10.5864	17.2364	11.1469	2.30376
PF3D7_0705700	3803.9	3480.39	6536.63	9037.97	3077.26	6304.91
PF3D7_0705800	4.48048	1.08668	11.4494	27.353	12.8605	28.6318
PF3D7_0705900	93.369	68.3785	143.741	178.629	426.651	669.887
PF3D7_0706000	86.6185	105.722	85.0423	104.824	77.0478	39.8021
PF3D7_0706100	5.84345	3.62843	7.67356	7.74897	25.206	17.1015
PF3D7_0706200	10.2341	5.85601	62.6488	105.419	77.8582	194.252
PF3D7_0706300	108.819	89.4641	10.7993	1.2052	14.7898	374.753
PF3D7_0706400	1120.42	988.343	1832.22	2471.01	837.676	1175.88
PF3D7_0706500	210.395	225.801	173.815	163.709	108.566	25.5377
PF3D7_0706600	0.41862	0.10365	15.1168	25.5248	2.51028	1.45541
PF3D7_0706700	0.42622	0.0402	3.4672	1.06661	0.70812	0.05463
PF3D7_0706800	0	0	0	0	0	0
PF3D7_0706900	0.73913	0	0	0.99596	0.80586	0
PF3D7_0707000	1.458	0	1.95603	0	0	0
PF3D7_0707100	0	0	0	0	0	0.65407
PF3D7_0707200	5.58822	3.00224	5.89188	5.75694	26.8135	16.7077
PF3D7_0707300	632.864	384.255	61.7139	3.74352	679.298	1526.09
PF3D7_0707400	31.9784	23.1242	167.592	224.775	71.8863	59.5878
PF3D7_0707420	21.2563	28.4723	31.1841	32.9697	8.50318	1.78365
PF3D7_0707500	21.6811	31.2759	9.72536	11.5039	4.22547	1.24186
PF3D7_0707600	47.4248	46.8959	37.2356	47.3183	47.3647	28.7131
PF3D7_0707700	88.7321	81.7041	85.3148	81.5239	79.795	67.6167
PF3D7_0707800	6.57723	2.87854	16.1604	20.1076	46.2606	16.9372
PF3D7_0707900	288.805	291.629	319.204	358.546	180.165	372.181
PF3D7_0708000	6.49139	2.70899	37.5371	48.7964	30.2683	10.1648
PF3D7_0708100	185.753	249.466	262.236	361.278	119.359	150.517
PF3D7_0708200	0.85445	1.43488	0.73098	0.57568	0.32403	0.13332
PF3D7_0708300	82.448	54.2317	61.1861	75.5545	29.7677	19.0296
PF3D7_0708400	1697.62	2233.97	4453.41	5032.46	1787.29	597.071
PF3D7_0708500	60.5032	69.6564	74.8273	90.795	56.6236	18.7048
PF3D7_0708600	1.4023	0.83327	1.06607	0.66135	2.2169	7.42311
PF3D7_0708700	47.3299	23.4752	44.8255	46.9711	202.78	307.123
PF3D7_0708800	602.661	606.077	860.301	881.733	433.282	136.594
PF3D7_0708900	31.4617	23.645	10.6769	5.03618	35.9443	71.8206
PF3D7_0709000	345.431	400.551	304.657	223.564	119.639	130.396
PF3D7_0709050	0.08461	0.33516	0.45402	0.22801	0.18449	1.89773
PF3D7_0709100	15.1116	7.87678	25.3291	24.8982	108.688	61.4326
PF3D7_0709200	8.77206	6.17777	9.1823	5.42854	32.0218	27.8087
PF3D7_0709300	20.4811	18.7264	26.5589	24.3058	24.2572	7.25823
PF3D7_0709400	8.20535	3.61775	15.8904	18.4028	73.1532	31.1857
PF3D7_0709500	17.9999	9.55907	67.0789	81.2001	121.732	244.469
PF3D7_0709600	45.8425	51.6564	46.6369	55.0783	24.205	6.65788
PF3D7_0709700	76.5327	78.1753	30.4843	22.6075	155.72	277.683
PF3D7_0709800	37.1155	24.8655	21.2355	38.2449	51.1781	158.667
PF3D7_0709900	3.1548	1.73324	0.89248	0.42407	14.0933	8.44335
PF3D7_0710000	3.70197	2.7954	1.56326	0.84846	16.7721	6.01463
PF3D7_0710100	55.3767	74.5495	40.4228	54.5094	45.4504	58.9917
PF3D7_0710200	25.5208	16.8861	53.9082	66.1584	157.927	63.2853
PF3D7_0710300	37.1303	21.8739	135.791	145.762	80.6805	138.638
PF3D7_0710400	12.6015	6.62401	25.4023	36.3118	21.9827	9.13193
PF3D7_0710500	9.56245	2.88225	71.8911	109.431	62.6302	82.9976
PF3D7_0710600	1757.22	1724.46	2536.92	3164.39	1173.11	1737.55
PF3D7_0710700	461.127	466.509	325.638	438.42	156.544	173.024
PF3D7_0710800	59.0517	50.0479	41.8734	51.2299	72.6939	61.5517
PF3D7_0710900	50.5563	45.589	56.8385	64.7176	57.6833	43.8476
PF3D7_0711000	12.5039	5.37039	62.4047	69.4161	63.3836	22.6442
PF3D7_0711100	76.1736	79.7204	27.3315	25.4096	27.0605	51.6255
PF3D7_0711200	3.1544	2.35176	3.70884	1.81482	4.40525	11.2093
PF3D7_0711300	88.5474	104.237	170.952	228.274	114.432	161.013
PF3D7_0711400	10.4877	5.78371	54.5176	75.1192	59.136	38.0971
PF3D7_0711500	101.208	91.0274	248.461	252.838	165.588	60.0821
PF3D7_0711600	3.13042	1.55012	0.69995	2.63637	0.85326	0.70216
PF3D7_0711700	1.16873	0.44396	0.20047	0.15101	0.10473	0.10773
PF3D7_0711800	3.54781	1.5616	0.70514	2.12472	0.85958	0.70736
PF3D7_0711900	0.2973	0	0.04432	0.06677	0.10805	0.04446
PF3D7_0712000	0.88851	0.30875	0.43916	0.33607	0.3739	0.42656
PF3D7_0712100	1.1826	0	0	0	0	0.35368
PF3D7_0712200	0.47095	0	0.0468	0	0	0
PF3D7_0712300	0.68047	0.29435	0.04897	0.06324	0.11086	0.09824
PF3D7_0712400	0.54119	0.15314	0.13061	0.12733	0.07493	0.08478
PF3D7_0712500	0.28083	0	0	0	0	0
PF3D7_0712600	0.98461	0.22198	0.12887	0.03236	0.06109	0.05746
PF3D7_0712700	0.3942	0	0	0	0	0
PF3D7_0712800	0.79984	0.1098	0.17707	0.18141	0.09498	0.12789
PF3D7_0712900	0.92214	0.27237	0.15916	0.0872	0.08819	0.08709
PF3D7_0713000	0.05112	0	0	0	0	0
PF3D7_0713100	6.04045	1.36304	294.676	272.825	22.8419	18.9341
PF3D7_0713200	3.78433	2.81088	0.77565	0	0.08596	0
PF3D7_0713300	7.5217	5.59766	0.97216	0.29293	0.23702	0.03901
PF3D7_0713400	74.9698	74.6886	61.2466	51.7455	83.8992	84.9131
PF3D7_0713500	10.5505	12.9507	10.0842	14.6672	10.6323	5.93295
PF3D7_0713600	4.30916	3.40644	10.4042	10.3632	19.8251	12.0668
PF3D7_0713700	122.484	71.1087	172.18	213.876	252.901	564.702
PF3D7_0713800	40.9985	22.4521	6.58324	1.38856	41.0887	136.637
PF3D7_0713900	64.5165	50.6373	69.2398	60.5344	48.3894	12.2822
PF3D7_0714000	1467.05	1273.97	748.499	628.612	3007.62	6158.84
PF3D7_0714100	0.62333	0.87454	0.23229	0.24498	0.31149	0.9554
PF3D7_0714200	53.7642	54.9485	36.0646	39.5752	56.2325	21.3845
PF3D7_0714300	48.8428	54.219	35.3676	42.87	38.9299	16.7223
PF3D7_0714400	10.2155	12.1677	20.3104	14.0442	21.523	36.1044
PF3D7_0714500	66.8727	65.6627	85.69	107.268	95.4103	38.0951
PF3D7_0714600	69.2007	65.0871	54.2351	86.8976	56.4772	48.8246
PF3D7_0714700	2.21738	0	0	0	0	0
PF3D7_0714800	0	0	0	0	0	0
PF3D7_0714900	1.29798	1.28547	2.90225	0	2.83033	1.16456
PF3D7_0715000	121.263	138.477	137.829	154.889	80.2364	94.3113
PF3D7_0715100	4.88231	4.19054	0.43667	0	2.12924	15.7696
PF3D7_0715200	11.6224	5.58802	6.81495	3.42246	69.3789	29.1414
PF3D7_0715300	8.83528	3.05236	1.9296	0.23072	58.3951	51.7719
PF3D7_0715400	7.98257	5.43012	48.1016	48.6753	92.9227	64.386
PF3D7_0715500	30.3042	6.34401	141.028	153.046	246.592	347.934
PF3D7_0715600	12.5701	5.39839	41.3767	45.6533	96.0368	45.9762
PF3D7_0715700	3.54781	0.5856	12.0314	17.3297	29.3332	29.7092
PF3D7_0715800	9.21615	3.2309	31.8042	35.7172	92.2568	142.107
PF3D7_0715900	22.9302	7.50663	49.1635	50.0377	182.885	113.581
PF3D7_0716000	129.23	123.538	97.6313	106.142	122.948	42.9977
PF3D7_0716100	81.1188	109.973	82.8274	103.342	23.2448	8.67179
PF3D7_0716200	249.603	316.393	116.964	88.4385	68.6091	52.1605
PF3D7_0716300	141.573	49.3114	464.926	490.538	1185.21	785.04
PF3D7_0716400	87.2761	68.4651	33.0911	26.908	286.904	355.965
PF3D7_0716500	13.969	6.91716	79.1151	95.6123	75.3287	84.7766
PF3D7_0716600	2.17279	0.70658	10.9638	13.6339	11.8801	6.45936
PF3D7_0716700	2.06309	1.25735	12.0806	11.9515	11.5351	4.52473
PF3D7_0716800	349.968	344.076	485.884	495.406	285.45	228.642
PF3D7_0716900	55.6885	46.9931	163.175	154.593	91.1342	24.6865
PF3D7_0717000	18.1543	8.69588	5.78378	1.91864	124.905	316.822
PF3D7_0717100	14.0669	5.88808	61.3424	68.2795	79.8196	47.6598
PF3D7_0717200	83.6856	81.4961	46.2013	36.6292	122.58	216.114
PF3D7_0717300	57.099	46.2222	62.3321	51.5771	53.7894	99.6246
PF3D7_0717400	140.898	100.269	152.306	170.468	40.6101	33.4186
PF3D7_0717500	203.312	133.304	63.8523	28.4216	284.661	491.038
PF3D7_0717600	24.5385	10.5008	11.0186	5.87371	101.933	76.2411
PF3D7_0717700	380.305	243.089	368.552	382.361	414.39	263.964
PF3D7_0717800	1.1239	0.80324	4.58041	2.34191	2.52653	1.39301
PF3D7_0717900	21.6811	13.1175	89.3763	120.896	44.6982	46.792
PF3D7_0718000	0.27608	0.15023	0.51284	0.53145	0.73433	0.23137
PF3D7_0718100	3.9347	1.48572	5.47881	4.67245	26.1055	8.11131
PF3D7_0718300	0.29286	0.30385	0.08731	0.01879	0.07602	0.08133
PF3D7_0718400	119.807	87.2996	329.15	392.93	434.419	606.876
PF3D7_0718500	124.357	86.4747	219.899	318.542	277.382	483.901
PF3D7_0718600	8.49565	5.7037	4.1834	2.6154	7.33728	5.55263
PF3D7_0718700	2.71121	1.30418	26.3619	31.2619	20.3963	15.5334
PF3D7_0718800	0.90637	0.3847	0.23161	0.17447	3.17637	5.16968
PF3D7_0718900	0.37743	0	0.13503	0	0.7407	0.74499
PF3D7_0719000	73.6055	54.7575	246.844	312.447	123.83	119.677
PF3D7_0719100	18.2318	7.61281	45.834	54.4459	151.501	362.523
PF3D7_0719200	1.14077	1.12978	1.17334	0.61487	5.09944	9.31398
PF3D7_0719300	53.5778	46.2245	70.3893	71.5241	58.0779	20.9384
PF3D7_0719400	11.1227	4.78759	9.19692	8.41852	54.2251	26.7405
PF3D7_0719500	22.7375	16.2281	15.4286	17.7754	101.251	104.733
PF3D7_0719600	1144.58	885.671	1919.19	2085.2	794.075	554.212
PF3D7_0719700	2349.78	2105.87	3597.47	4974.44	1694.82	1679.22
PF3D7_0719800	15.3947	8.28096	15.621	21.7971	38.0421	17.4932
PF3D7_0719900	27.9017	22.4945	19.853	21.479	37.7317	14.8677
PF3D7_0720000	75.8435	47.8639	72.3666	90.2463	64.041	61.3889
PF3D7_0720100	88.8338	93.8791	74.1222	85.7149	52.6577	45.6953
PF3D7_0720200	209.379	177.696	288.442	356.979	201.649	267.044
PF3D7_0720300	6.41984	4.68481	0.1511	0	1.28937	22.2819
PF3D7_0720400	29.6294	17.5953	95.7612	93.419	67.6469	31.4352
PF3D7_0720500	11.9574	8.32855	54.7657	77.5522	84.3822	150.432
PF3D7_0720600	121.778	118.306	59.5128	70.2972	243.267	339.198
PF3D7_0720700	169.72	164.347	35.9923	25.5576	82.7352	58.4773
PF3D7_0720800	19.5219	10.4172	102.05	170.565	107.588	184.19
PF3D7_0720900	18.0058	7.13288	38.8886	56.343	106.809	93.5194
PF3D7_0721000	16.7701	16.3291	27.0908	25.0015	46.0429	18.1466
PF3D7_0721100	140.826	59.6596	997.073	1399.06	1315.4	1853.82
PF3D7_0721200	22.2995	28.684	10.6548	8.3272	23.9677	8.8847
PF3D7_0721300	84.7335	94.2037	103.743	121.135	35.8445	10.186
PF3D7_0721400	42.0787	16.1789	150.096	193.67	253.586	415.361
PF3D7_0721500	1.25083	0.63065	2.37984	1.53225	9.76947	5.52967
PF3D7_0721600	2733.99	2465.8	3945.52	4954.03	1901.1	1888.36
PF3D7_0721700	3.33555	2.32739	1.76285	0.86827	4.1326	14.3513
PF3D7_0721800	253.486	184.218	420.365	480.965	648	643.468
PF3D7_0721900	167.96	136.986	170.103	171.557	158.642	196.024
PF3D7_0722000	115.304	89.6969	161.881	197.54	107.631	175.201
PF3D7_0722100	50.2753	32.353	30.4353	28.4589	49.1653	16.349
PF3D7_0722200	283.068	166.967	27.6273	2.80463	245.445	597.197
PF3D7_0722300	51.6784	50.7201	48.5446	51.2097	26.6052	7.58012
PF3D7_0722400	279.953	265.482	422.895	455.19	333.846	194.744
PF3D7_0722500	145.254	116.358	102.474	118.86	88.6885	66.2788
PF3D7_0722600	115.583	115.722	106.376	123.202	65.8798	34.1012
PF3D7_0722700	103.108	66.3193	86.2693	98.0026	242.482	739.282
PF3D7_0722800	1.13163	1.27217	0.46503	0.3297	0.63357	0.8781
PF3D7_0722900	4.87399	2.80639	0.55758	0	17.0543	52.5267
PF3D7_0723000	22.8834	19.0906	21.7359	25.895	16.8908	13.1039
PF3D7_0723100	0.61434	0.38026	0.27473	0.05174	0.96284	1.44688
PF3D7_0723200	1.33413	1.07659	0.22097	0.06658	3.17853	6.78299
PF3D7_0723300	24.2226	17.4284	6.62718	3.77131	32.7319	62.8135
PF3D7_0723400	213.729	245.977	185.872	228.415	85.9385	16.5644
PF3D7_0723500	20.7086	23.2177	11.8817	8.42399	15.7621	12.4801
PF3D7_0723600	87.2761	88.5429	120.473	160.629	61.1162	90.7192
PF3D7_0723700	8.19121	5.37415	19.8896	18.7661	26.9046	7.02569
PF3D7_0723800	26.8474	15.4111	15.5253	12.4043	107.861	58.0547
PF3D7_0723900	62.355	55.9361	63.7478	75.5595	69.6609	25.6759
PF3D7_0724000	1.7217	1.63255	2.52277	2.39401	10.0946	5.64484
PF3D7_0724100	110.569	102.993	180.795	207.485	179.902	52.994
PF3D7_0724200	31.0433	22.9041	39.9977	45.5164	32.7163	31.0132
PF3D7_0724300	7.73105	3.2514	10.9402	13.2002	27.1923	15.7256
PF3D7_0724400	154.605	182.344	141.286	169.794	83.698	106.882
PF3D7_0724500	8.95676	8.06401	6.19019	4.31039	2.40965	2.34821
PF3D7_0724600	7.96606	3.66502	10.7299	13.1104	35.9723	15.3077
PF3D7_0724700	27.3557	25.4711	27.3761	25.6907	22.2666	12.6504
PF3D7_0724800	24.9846	23.5065	13.2586	8.07991	62.7434	65.9416
PF3D7_0724900	7.6919	10.8481	0.47647	0.08816	0.74387	2.46533
PF3D7_0725000	13.0016	5.57798	28.8123	31.0137	61.0778	18.1235
PF3D7_0725100	25.6131	22.9487	26.1878	27.1619	26.0123	10.9805
PF3D7_0725200	166.437	139.365	182.508	263.575	202.362	421.284
PF3D7_0725300	75.3127	99.5669	127.584	133.093	24.9186	8.6193
PF3D7_0725400	1307.37	1503.82	135.723	9.99583	97.0545	1877.03
PF3D7_0725600	1828.2	3991.47	2515.77	740.766	4763.45	3151.07
PF3D7_0725700	8.89382	12.4179	14.6051	8.05501	20.0294	9.94183
PF3D7_0725800	148.272	174.354	329.885	74.4152	549.564	265.461
PF3D7_0725900	167.446	128.3	322.12	51.0656	443.954	136.489
PF3D7_0726000	3168.05	4159.62	4376.62	1033.38	7705.91	3427.75
PF3D7_0726100	379.602	543.604	59.8315	43.6736	8.49157	1.82119
PF3D7_0726200	23.8827	18.8555	208.616	256.266	21.078	5.49334
PF3D7_0726300	12.3014	13.7799	5.25675	3.82521	16.8558	6.49301
PF3D7_0726400	13.5025	14.1681	15.1951	15.7581	26.9047	5.85451
PF3D7_0726500	62.1535	59.3804	66.3675	62.8882	90.9019	38.5294
PF3D7_0726600	5.07198	2.24381	14.5531	16.8605	35.453	14.368
PF3D7_0726700	29.1501	9.24633	70.885	81.7737	157.326	306.213
PF3D7_0726800	2.95651	0.976	36.8729	61.3069	32.5924	22.5472
PF3D7_0726900	14.2595	5.60825	89.122	99.9792	52.5915	38.473
PF3D7_0727000	9.68555	6.07252	18.4849	24.828	33.9416	15.9156
PF3D7_0727100	4.60517	1.877	9.47178	11.6715	32.8627	15.4383
PF3D7_0727200	102.048	120.249	96.6256	110.757	28.6967	15.8007
PF3D7_0727300	18.9685	21.4693	23.2711	28.6702	16.9606	4.61486
PF3D7_0727400	161.377	96.3849	283.05	262.097	478.247	513.574
PF3D7_0727500	3.75827	2.03471	17.6583	23.5317	35.7582	32.2134
PF3D7_0727600	0.49945	0.10234	6.73133	9.23633	2.62882	0.7726
PF3D7_0727700	3.41064	2.16617	10.9915	16.9095	16.0666	8.78104
PF3D7_0727800	13.2373	5.96892	31.3013	25.211	41.1504	14.4476
PF3D7_0727900	16.1071	10.2815	5.92899	5.45397	8.20266	2.11767
PF3D7_0728000	349.889	332.834	444.91	423.084	355.398	435.51
PF3D7_0728100	1.49261	0.52432	1.75999	1.33654	12.386	3.15623
PF3D7_0728200	3.20778	1.20721	2.15176	1.16706	19.2007	11.6561
PF3D7_0728300	6.35928	2.32031	14.8179	14.432	26.8214	47.8971
PF3D7_0728400	7.04954	6.5709	20.8932	37.4378	73.5444	82.472
PF3D7_0728500	2.34057	0.976	0.88142	0.16599	7.25272	21.7735
PF3D7_0728600	10.2596	4.69455	4.20296	3.1274	68.1793	27.593
PF3D7_0728700	1.59922	1.5107	1.82642	0.6299	6.25014	3.50983
PF3D7_0728800	10.7118	4.51427	64.4137	87.6787	79.6815	34.4896
PF3D7_0728900	48.5395	53.2386	56.8008	65.7456	57.394	26.0526
PF3D7_0729000	79.6551	71.6235	54.9194	56.0803	65.0885	175.99
PF3D7_0729100	6.46056	2.99494	17.6175	17.3369	44.7583	10.7605
PF3D7_0729200	6.1829	1.74951	24.358	20.3325	45.021	39.3599
PF3D7_0729300	95.3399	135.327	134.367	159.847	38.7464	7.80565
PF3D7_0729400	175.391	194.723	225.999	217.478	60.0625	35.9915
PF3D7_0729500	70.3035	75.1662	92.2957	87.8226	45.5431	30.8901
PF3D7_0729600	42.4006	17.7823	72.7496	89.0535	248.243	429.528
PF3D7_0729700	2.56255	1.70648	0.35564	0.14884	1.46921	5.96589
PF3D7_0729800	0.90505	0.71706	0.16189	0	0	1.94885
PF3D7_0729900	2.34957	1.2831	0.36016	0.04718	3.58866	4.21611
PF3D7_0730000	8.33887	6.30647	42.0371	50.6663	45.2933	34.0078
PF3D7_0730100	2.71495	1.69818	24.191	34.0529	10.4381	5.5311
PF3D7_0730200	20.5889	26.1782	16.6229	16.5012	23.0781	13.0808
PF3D7_0730300	687.521	1105.2	423.178	291.144	115.085	53.6137
PF3D7_0730400	229.492	228.495	25.6444	5.86302	42.6952	491.783
PF3D7_0730500	13.8766	9.32233	13.9496	14.416	53.4201	16.0763
PF3D7_0730600	1.458	0	0	0	0	0.65407
PF3D7_0730700	5.91302	0	0.66107	0	0	0
PF3D7_0730800	1759.23	2320.53	465.009	273.968	44.7933	34.0588
PF3D7_0730900	288.657	305.372	960.399	786.288	144.582	12.9828
PF3D7_0731000	22.0531	26.2325	3.10297	1.09759	0.46049	5.65709
PF3D7_0731100	494.722	588.834	142.328	98.8047	43.7171	47.0324
PF3D7_0731200	262.767	349.66	30.0423	9.63833	25.3923	31.5232
PF3D7_0731300	272.724	240.759	347.197	305.253	80.0383	65.3642
PF3D7_0731400	12.3344	8.93178	69.8087	73.541	35.0299	20.2292
PF3D7_0731500	391.498	437.74	44.8734	5.3436	9.31642	47.5034
PF3D7_0731600	55.4236	25.3135	226.945	153.309	333.982	136.008
PF3D7_0731700	5.13262	4.63725	15.8656	9.22149	30.1399	37.2442
PF3D7_0731800	35.9504	118.454	5.49194	1.80334	4.7207	6.09786
PF3D7_0731900	0.33365	0	0	0.07493	0.06063	0.04989
PF3D7_0732000	0.35836	0.1183	2.02994	0.72434	0.19536	0.16076
PF3D7_0732100	0.37302	0.16419	0.25948	0.1117	0.13556	0.07437
PF3D7_0732200	0.87003	0.19148	6.87366	2.47498	0.89588	1.34437
PF3D7_0732300	0.15698	0	0	0	0.05705	0.14085
PF3D7_0732400	0.13895	0.18348	0.91134	1.06097	0.15149	0.08311
PF3D7_0732500	0.14267	0.0942	0.89324	0.57675	0.05185	0.42669
PF3D7_0732600	0	0	0	0	0	0
PF3D7_0732700	0.68985	0.0976	0.08814	0	0	0
PF3D7_0732800	0.16017	0.23794	0.10744	0	0.04366	0
PF3D7_0732900	0.46956	0.20668	0.65329	0.98424	0.05688	1.35751
PF3D7_0733000	2.41896	1.6377	1.00841	0.92997	4.40304	5.26639
PF3D7_0800100	5.71229	6.36127	10.0235	14.3689	11.608	19.1498
PF3D7_0800200	0.60185	0.14748	0.18313	0.18393	0.54118	1.30821
PF3D7_0800300	0.35704	0.04715	0.1437	0.1283	0.17517	0.14415
PF3D7_0800400	0.48233	0	0.28759	0	0.11686	0
PF3D7_0800500	0.28307	0	0.08439	0.06357	0	0.04233
PF3D7_0800600	1.3365	0.96263	0.59768	0.24558	3.11304	16.1337
PF3D7_0800650	2.91601	0	0	1.47348	3.57668	8.17584
PF3D7_0800700	1.30786	1.0581	0.92261	0.48402	1.30544	2.44602
PF3D7_0800750	0	0	0.16527	0.1245	0.10073	0.99473
PF3D7_0800800	5.15277	19.7431	19.2654	24.6998	0.92098	3.33471
PF3D7_0800900	12.9696	29.6668	1.94578	0.11275	0	0.22522
PF3D7_0801000	540.706	730.715	640.177	465.091	78.0598	38.889
PF3D7_0801100	0.2844	0.13656	0.35457	0.12774	0.86445	1.60059
PF3D7_0801200	0.3285	0	0.29381	0.44265	1.43264	1.7684
PF3D7_0801300	2.13356	5.07118	0.54521	0	0.33231	1.09386
PF3D7_0801400	8.08362	5.78188	0.80332	0.30257	1.71372	28.8093
PF3D7_0801500	94.0169	90.8427	98.511	100.002	36.1845	21.4138
PF3D7_0801600	1.40786	1.11543	2.77019	7.58828	13.3542	8.58939
PF3D7_0801700	18.544	11.9285	57.5073	66.1117	56.9707	15.0775
PF3D7_0801800	215.217	256.854	354.546	321.676	195.776	68.302
PF3D7_0801900	5.53133	3.76754	5.48815	5.94117	7.59023	2.29365
PF3D7_0802000	71.6541	35.8398	514.134	543.803	316.283	125.39
PF3D7_0802100	15.5234	9.17244	2.4063	0.96428	48.8241	32.3807
PF3D7_0802200	112.535	58.6661	1081.02	1764.83	1266.94	809.537
PF3D7_0802300	67.2724	75.1573	100.086	91.4154	33.4409	8.95078
PF3D7_0802400	48.9995	57.7411	58.5142	64.087	50.7724	30.4289
PF3D7_0802500	28.6948	29.4945	17.955	17.5906	33.9277	17.6193
PF3D7_0802600	22.8585	17.306	3.6811	0.89112	31.4878	38.4907
PF3D7_0802700	1.68327	1.02587	0.42463	0	4.56456	4.99542
PF3D7_0802800	57.4393	37.6333	5.82176	0.27656	96.8627	182.149
PF3D7_0802900	3.39129	4.65036	27.4148	40.2486	10.808	3.86188
PF3D7_0803000	80.5321	79.393	74.8819	84.8947	82.8107	27.8876
PF3D7_0803100	116.5	142.941	113.657	142.728	71.2	20.233
PF3D7_0803200	45.8685	27.3762	5.63675	0.81972	129.441	146.93
PF3D7_0803300	17.4967	8.06401	22.8448	29.8462	69.9114	79.4478
PF3D7_0803400	24.7345	10.3708	14.2407	9.67689	119.646	94.3644
PF3D7_0803500	40.2633	31.5937	20.7615	24.4567	19.3669	15.1784
PF3D7_0803600	44.148	33.7306	27.4178	26.0693	70.7261	56.6099
PF3D7_0803700	9.00658	3.80059	32.7469	35.881	80.479	40.1932
PF3D7_0803800	258.75	165.906	377.375	413.99	632.931	694.305
PF3D7_0803900	2.04681	2.4325	5.12581	3.30966	0.89264	0.36728
PF3D7_0804000	109.107	99.6324	110.17	130.827	88.0321	56.1111
PF3D7_0804100	13.7738	19.8415	14.559	17.7164	10.2391	4.49383
PF3D7_0804200	12.3065	5.27041	7.13953	4.93001	6.89008	0.59684
PF3D7_0804300	49.4145	54.8138	36.0404	32.6756	17.6041	9.00279
PF3D7_0804400	9.24058	2.89244	14.1099	17.387	53.0887	19.6529
PF3D7_0804500	13.3124	8.45943	25.7609	23.7446	46.0104	16.6435
PF3D7_0804600	75.797	72.6061	75.3688	89.4327	51.0772	36.8603
PF3D7_0804700	11.9887	9.13994	2.98423	2.23605	5.63092	1.64809
PF3D7_0804800	229.387	225.161	139.079	154.602	109.744	92.4275
PF3D7_0804900	103.334	133.831	80.36	68.3569	94.2656	138.194
PF3D7_0805000	13.7009	6.42733	5.41753	2.04051	89.2339	221.266
PF3D7_0805100	6.94833	7.16674	0.94506	0.12944	9.91466	13.0428
PF3D7_0805200	789.388	914.285	105.152	14.4944	31.8914	285.974
PF3D7_0805300	18.7159	15.5911	2.98826	1.18275	2.31531	2.74364
PF3D7_0805400	46.3884	55.0361	123.345	147.966	42.7033	60.8456
PF3D7_0805500	35.8214	32.9987	7.58917	6.12447	20.731	20.6977
PF3D7_0805600	258.967	280.634	262.322	241.274	129.188	224.828
PF3D7_0805700	13.3955	7.71162	4.99473	2.54114	68.9787	57.233
PF3D7_0805800	0.08119	0.16081	0.07261	0	0.08852	0.1821
PF3D7_0805900	19.7258	24.4547	24.2427	26.7714	27.2315	40.5531
PF3D7_0806000	17.8707	14.5121	27.7027	31.5292	20.4407	6.33739
PF3D7_0806100	24.3256	27.2356	36.4017	59.5455	42.6008	36.9168
PF3D7_0806200	9.71382	6.03416	1.47913	0.35186	36.0809	36.0796
[truncated: 3,713 more rows]

## Sheet: WT-3D7G7
geneid	3D7G7_R_drug_off	3D7G7_R_drug_on	3D7G7_T_drug_off	3D7G7_T_drug_on	3D7G7_S_drug_off	3D7G7_S_drug_on
mal_mito_1	9.23655	7.61559	42.2679	37.2711	47.8904	53.7047
mal_mito_2	44.9937	25.2417	94.0809	53.8297	151.366	170.566
mal_mito_3	36.4718	25.9262	62.4207	46.1604	158.104	161.072
mal_mito_RNA19	90.1992	45.8376	224.944	90.0128	319.662	307.09
mal_rna_10	218.368	131.821	749.814	334.391	779.625	750.536
mal_rna_11	261.553	263.641	579.183	345.125	586.531	626.999
mal_rna_12	107.999	64.957	568.259	517.015	626.673	484.215
mal_rna_13	112.199	75.4972	510.45	400.966	428.391	419.863
mal_rna_14	213.373	277.37	301.212	290.356	561.559	1447.62
mal_rna_15	144.616	92.1907	319.668	136.584	394.301	596.269
mal_rna_17	2446.38	1750.33	736.06	1404.53	2263.9	2186.33
mal_rna_18	91.4449	40.4449	222.807	132.604	203.572	223.874
mal_rna_19	69.9594	35.1871	99.2782	104.742	129.822	157.188
mal_rna_8	128.929	66.7812	212.771	126.551	347.426	434.55
mal_rna_9	74.9993	41.0577	143.54	91.1286	228.33	272.864
malmito_rna_1	104.999	70.7786	363.519	113.911	452.954	561.303
malmito_rna_10	81.8392	63.4986	107.714	121.926	263.558	327.91
malmito_rna_15	193.74	123.944	540.034	168.939	907.008	935.206
malmito_rna_16	144.773	54.7964	347.463	407.829	660.79	656.491
malmito_rna_17	166.648	88.9789	510.991	522.688	797.525	731.29
malmito_rna_20	147.63	69.1821	356.883	436.067	664.39	632.808
malmito_rna_21	177.911	80.8899	392.148	206.353	485.025	509.176
malmito_rna_23	201.998	93.1459	898.597	602.565	1132.76	749.192
malmito_rna_24	123.08	64.4933	1578.35	981.957	431.976	495.17
malmito_rna_25	188.098	105.157	1878.5	951.271	704.562	728.688
malmito_rna_26	85.9527	42.3261	162.974	99.9085	267.018	305.032
malmito_rna_27	20.7776	12.7327	78.1056	52.2801	108.729	102.171
malmito_rna_9	117.332	58.4205	323.237	371.265	544.852	529.166
malmito_rna_LSUC	236.998	104.789	2952.39	1989.95	913.321	993.665
malmito_rna_LSUF	56.243	30.5975	114.541	85.7434	158.271	261.604
malmito_rna_LSUG	154.821	55.5645	530.624	191.191	281.069	377.478
malmito_rna_RNA11	48.6311	27.6729	232.23	168.684	193.423	222.807
malmito_rna_RNA12	143.185	77.4624	598.287	455.612	823.758	721.63
malmito_rna_RNA14	258.921	152.446	547.386	196.182	690.846	975.588
malmito_rna_RNA18	311.517	181.193	1936.25	1427.11	1852.74	1709.29
malmito_rna_RNA22	65.9994	37.2519	233.937	180.887	223.18	267.094
malmito_rna_RNA4	56.8328	39.3215	58.5792	69.8963	304.44	233.498
malmito_rna_RNA5	97.8611	69.2678	128.284	147.67	426.666	412.804
malmito_rna_RNA6	150.205	80.8899	283.045	255.365	711.986	668.562
malmito_rna_RNA7	177.072	132.679	381.413	340.292	341.302	524.3
malmito_rna_SSUF	164.457	104.096	366.988	144.208	436.341	666.4
malmito_SSUB	168.981	78.1006	575.04	214.45	425.729	584.655
PF3D7_0100100	7.34004	4.49181	9.39533	8.37583	32.689	22.9218
PF3D7_0100200	0.53012	0.28425	5.08157	11.42	1.17899	0.52258
PF3D7_0100300	9.35985	3.76633	1.41698	2.44421	0.11462	0.01306
PF3D7_0100400	1.35656	1.19275	35.1983	101.026	8.74494	7.90738
PF3D7_0100500	0	0	0	0	0	0
PF3D7_0100600	0.12222	0.03745	0.42057	1.93209	0	0
PF3D7_0100700	0	0	0	0	0	0
PF3D7_0100800	0	0	0.12539	0.55344	0.06303	0
PF3D7_0100900	0.12535	0.03841	3.26595	4.31297	0.24781	0.09886
PF3D7_0101000	0.12256	0.11266	0.1205	0.18995	0.24229	0.19331
PF3D7_0101100	69.7606	63.9726	49.1891	61.3723	4.34915	2.74237
PF3D7_0101200	37.5235	33.0913	15.4495	18.0073	0.18827	0.75107
PF3D7_0101300	0.37288	0.11425	70.1118	80.8474	1.56643	2.57305
PF3D7_0101400	3.98547	4.83581	2.35101	3.8543	0.23637	0.06286
PF3D7_0101500	0.12022	0.19645	0.31518	0.22358	0.07922	0
PF3D7_0101600	0.83242	0.47368	4.50122	4.93928	0.35263	0.18756
PF3D7_0101700	0.29139	0.1488	0.28648	0.24085	0.048	0
PF3D7_0101800	0.37931	0.32542	2.68501	3.6212	0.14997	0.05983
PF3D7_0101900	1.34301	2.31226	0.31438	0.27752	0.06321	0.05044
PF3D7_0102000	2.86954	2.23806	0.08549	0.10781	0.08595	0
PF3D7_0102100	0.54609	0	0.6136	0.48363	0	0
PF3D7_0102200	10982.2	3893.92	481.141	82.1186	98.6568	13.9309
PF3D7_0102300	31.8811	22.5075	79.0018	26.0052	289.513	424.186
PF3D7_0102400	3.2083	2.14162	2.30937	2.30857	21.2927	20.3317
PF3D7_0102500	158.194	53.8922	2.6071	0.73062	49.3301	3.06497
PF3D7_0102600	10.1108	9.48629	123.777	253.875	2.75699	5.44413
PF3D7_0102700	136.208	65.5101	5.70013	3.59421	5.1813	2.25484
PF3D7_0102800	1.77301	0.66521	2.52578	1.03184	8.69114	12.356
PF3D7_0102900	82.6659	131.548	265.898	270.721	72.6939	91.9231
PF3D7_0103000	6.09225	3.37041	3.07801	1.31137	70.7573	74.8707
PF3D7_0103100	2.47582	1.17088	3.33368	1.67663	20.4157	18.6019
PF3D7_0103200	28.7262	50.3315	152.151	146.384	54.8893	81.5636
PF3D7_0103300	39.4991	48.7921	42.8819	49.4926	36.8897	36.3041
PF3D7_0103400	45.4653	31.8702	62.3926	38.3656	57.1882	46.0875
PF3D7_0103500	2.90677	1.83303	5.18201	1.22625	6.13983	7.53343
PF3D7_0103600	5.40321	3.67122	21.6574	14.6867	13.6708	16.0273
PF3D7_0103700	9.76857	14.6387	16.8272	18.4982	11.3597	14.8897
PF3D7_0103800	8.25714	2.19386	1.19216	0.35796	43.7198	41.3023
PF3D7_0103900	6.41661	6.10887	26.0978	19.5814	40.3202	54.007
PF3D7_0104000	0.93902	0.90426	0	0.16632	8.22095	8.88644
PF3D7_0104100	5.97217	1.87245	0.32772	0.0861	51.4539	31.7859
PF3D7_0104200	258.721	87.3276	80.635	72.9225	156.877	78.3895
PF3D7_0104300	157.657	119.748	57.0209	51.1475	25.6165	19.7539
PF3D7_0104400	16.3767	6.51445	29.7806	19.0326	52.8633	46.2875
PF3D7_0104500	70.2727	123.42	226.096	213.16	39.111	61.5353
PF3D7_0104600	4.05519	4.02437	5.63329	6.8395	4.28424	4.51869
PF3D7_0104700	0.12359	0.07574	0.09113	0	0.12217	0.12184
PF3D7_0104800	13.3978	7.34727	3.70466	1.34495	29.5336	32.5082
PF3D7_0104900	132.213	159.285	129.354	183.453	89.8071	121.166
PF3D7_0105000	99.3991	82.1155	72.5563	111.462	48.4337	67.5062
PF3D7_0105100	7.48604	3.83852	11.866	3.69371	68.4085	79.64
PF3D7_0105200	8.69939	7.15546	111.035	92.1843	39.2111	59.4281
PF3D7_0105300	192.464	57.4004	14.7291	6.60997	1110.37	865.57
PF3D7_0105400	92.2119	32.0309	4.90877	3.19194	525.753	317.832
PF3D7_0105500	0.57391	0.70339	3.32275	2.17422	5.6728	8.80058
PF3D7_0105600	9.57216	12.8213	16.1734	18.0694	11.8758	12.0527
PF3D7_0105700	3.16642	2.41121	3.52958	0.89913	13.584	18.0802
PF3D7_0105800	28.3911	12.5915	14.281	3.19264	212.21	205.718
PF3D7_0105900	7.10461	3.45298	10.8869	2.82486	50.8531	55.9132
PF3D7_0106000	20.4982	8.50089	6.67859	2.43805	140.582	120.17
PF3D7_0106100	29.7341	59.0173	109.836	120.223	79.8477	98.7669
PF3D7_0106200	9.87954	4.68113	1.7023	1.45223	110.843	112.211
PF3D7_0106300	144.869	152.598	140.036	125.042	222.854	226.831
PF3D7_0106400	246.342	322.186	548.308	738.205	33.9344	64.7575
PF3D7_0106500	2.35267	1.53721	0.93441	0.57953	27.367	25.1399
PF3D7_0106600	1.83332	0.67408	0.21629	0.13638	2.10209	0.92532
PF3D7_0106700	73.6801	89.0634	103.971	109.791	34.0052	34.8929
PF3D7_0106800	15.6557	10.4091	46.2765	28.8624	188.733	231.034
PF3D7_0106900	7.03395	3.41168	7.38632	3.0431	58.2549	70.7916
PF3D7_0107000	43.6091	22.4162	40.0589	10.9752	517.523	552.419
PF3D7_0107100	1.29411	0.52043	6.6001	3.66028	6.03604	8.80243
PF3D7_0107200	2.60353	1.99433	16.4459	5.44725	10.3582	9.85546
PF3D7_0107300	2.63998	1.21335	0.43258	0.40915	7.50228	7.24351
PF3D7_0107400	8.42849	4.37716	6.74158	1.68265	46.0332	59.7101
PF3D7_0107500	309.597	273.739	218.616	226.65	58.5701	47.7913
PF3D7_0107600	0.53759	0.4477	0.35236	0.08545	0.87201	0.75008
PF3D7_0107700	1.67336	1.02545	4.45166	1.76962	11.0431	13.0026
PF3D7_0107800	6.0437	3.5616	31.5149	28.7134	43.0509	46.5096
PF3D7_0107900	8.28978	12.6513	87.5358	145.376	46.7218	57.4552
PF3D7_0108000	147.469	140.788	278.909	274.011	577.503	662.062
PF3D7_0108100	2.07608	2.52396	4.24684	4.19321	17.2774	21.9446
PF3D7_0108300	287.938	289.443	354.965	446.179	129.701	120.683
PF3D7_0108400	64.1384	57.9589	67.1748	62.5054	26.2131	32.3931
PF3D7_0108500	7231.58	3579	494.469	378.16	80.2176	36.2416
PF3D7_0108600	11.3224	6.10407	9.51123	9.8178	50.8581	62.2781
PF3D7_0108700	39.4584	50.6877	74.136	87.4483	106.126	101.781
PF3D7_0108800	15.54	21.8843	45.5353	51.342	72.0441	73.0995
PF3D7_0108900	83.1592	20.7617	0.43258	0.40915	21.7457	5.37841
PF3D7_0109000	686.198	211.332	12.3046	4.1218	424.767	61.3023
PF3D7_0109100	5.04073	1.70157	0.65098	0.17213	4.70806	1.53284
PF3D7_0109200	14.5406	17.9948	52.2629	54.7288	66.1705	70.8881
PF3D7_0109300	2.99688	1.79477	2.14284	1.0556	3.90481	4.08229
PF3D7_0109400	38.4667	31.3226	218.753	160.801	86.4621	122.799
PF3D7_0109500	73.3327	121.508	163.883	233.512	108.311	153.367
PF3D7_0109600	25.0594	21.4278	41.9693	27.9992	23.1859	33.5504
PF3D7_0109700	116.216	152.621	83.8133	143.795	23.7549	38.9426
PF3D7_0109800	54.503	82.7389	67.1032	76.6207	44.0955	63.465
PF3D7_0109850	3.39025	2.19049	2.02887	0.98232	55.9853	57.0187
PF3D7_0109950	14.1427	15.4076	36.5637	28.0072	133.84	144.168
PF3D7_0110000	10.7659	10.7853	35.5272	15.4374	29.6112	43.0421
PF3D7_0110100	10.2117	16.2212	18.6682	16.8619	14.094	17.4796
PF3D7_0110200	28.2636	31.0827	99.1341	95.1839	77.0162	86.6281
PF3D7_0110300	2.15998	0.44122	0.94382	0.59513	0.47445	1.13562
PF3D7_0110400	128.919	150.293	157.547	174.297	85.5913	80.8497
PF3D7_0110500	8.99817	7.53698	32.4723	32.3477	19.4722	24.6509
PF3D7_0110600	81.506	71.1667	48.8333	53.4851	36.3742	36.2407
PF3D7_0110700	25.5434	12.4562	75.2427	16.5063	61.5886	76.463
PF3D7_0110800	151.787	155.882	214.999	202.907	65.6509	70.2475
PF3D7_0110900	13.7646	27.7563	66.6227	90.217	11.745	17.1642
PF3D7_0111000	5.57592	2.85827	1.70176	0.33584	26.5651	26.3841
PF3D7_0111200	8.97951	1.37568	15.0081	7.65415	51.0359	56.4751
PF3D7_0111300	8.47595	4.17839	27.7588	12.9144	88.8075	98.6616
PF3D7_0111400	11.566	5.62517	34.5948	19.0253	108.124	114.764
PF3D7_0111500	43.8813	15.0038	62.3295	30.9795	280.415	219.157
PF3D7_0111600	1.23694	3.30273	6.25424	10.8997	4.97794	10.9394
PF3D7_0111700	0	0	0.1833	0.46232	0.55286	0.58813
PF3D7_0111800	9.95482	12.3962	91.5325	88.3744	46.8531	59.7601
PF3D7_0111900	69.2189	78.7525	223.678	156.674	386.385	494.255
PF3D7_0112000	16.4507	27.8059	29.2574	24.5368	40.5791	55.5733
PF3D7_0112100	14.8901	12.2486	4.616	3.07693	1.85634	0.95212
PF3D7_0112200	4.57374	3.71984	87.7153	70.9521	55.1576	64.4785
PF3D7_0112300	36.639	259.608	33.9083	39.3537	33.0588	235.662
PF3D7_0112400	0	0.10137	0	0.20509	0.327	0
PF3D7_0112500	0	0	1.82782	0.8644	0.45942	1.46617
PF3D7_0112600	0.38823	0.33308	0.45803	0.24068	0	0.67358
PF3D7_0112700	71.8531	219.776	46.0728	49.1397	36.847	151.163
PF3D7_0112800	74.7346	31.325	4.66513	5.34835	26.6492	21.2619
PF3D7_0112900	38.4123	11.1277	0.22888	0.7216	8.39915	3.6719
PF3D7_0113000	329.638	783.676	3043.53	4793.03	147.897	205.236
PF3D7_0113100	0.80591	0.43321	1.98778	1.49881	1.15996	1.47183
PF3D7_0113200	15.9526	11.3219	236.937	261.497	75.5417	82.1551
PF3D7_0113300	332.93	291.503	39.3394	43.899	6.80251	6.19845
PF3D7_0113400	3.61571	3.58886	6.15833	5.68262	1.56046	2.32936
PF3D7_0113600	19.4676	13.2396	1.07347	0.70568	0.3674	0.38473
PF3D7_0113700	216.668	237.852	93.9772	149.243	12.4647	11.6239
PF3D7_0113800	5.27813	8.19773	3.85464	6.90612	0.86953	1.09445
PF3D7_0113900	174.375	179.516	30.2278	52.541	8.46658	10.808
PF3D7_0114000	7.04775	4.81619	7.6382	2.53389	4.23329	2.90347
PF3D7_0114100	0.95651	0.58616	178.959	263.219	8.60375	10.8624
PF3D7_0114200	0	0	0.06215	0.03919	0.12498	0
PF3D7_0114300	0.20625	0.08426	0.54073	0.12786	0.20387	0.10844
PF3D7_0114400	0.04783	0	0.09404	0	0.09455	0.03772
PF3D7_0114500	0.1982	0.24291	31.3722	76.5465	0.19591	0.78152
PF3D7_0114600	0	0	0.62193	0.34858	0.13895	0.16629
PF3D7_0114700	0	0.04161	0.13351	0.08419	0	0
PF3D7_0114800	0.10426	0.19168	2.05017	3.87819	0.10306	0
PF3D7_0114900	0	0	0	0	0	0
PF3D7_0115000	1.13083	0.90298	2.78507	3.68928	1.23068	0.61255
PF3D7_0115050	0.45205	0.27702	0.44444	0.84072	3.12781	6.77352
PF3D7_0115100	1.64624	1.10054	1.10353	0.51028	5.02963	5.07509
PF3D7_0115150	0.21782	0.20022	1.07075	0.60765	0	0
PF3D7_0115200	0.23848	0	0.99647	20.3651	0.17679	0.04702
PF3D7_0115300	0.06528	0	0.12836	0	0.06453	0
PF3D7_0115400	0.07285	0.04464	12.6051	6.09659	0.07201	0.28725
PF3D7_0115500	0.10162	0.12454	0.04995	0	0	0
PF3D7_0115600	5.38416	3.76067	1396.28	1541.99	23.8059	42.4155
PF3D7_0115700	1.18783	0.85025	1.20708	0.47029	3.51247	2.62135
PF3D7_0200100	4.66468	3.00817	6.94865	6.51643	12.956	9.68828
PF3D7_0200200	0.26268	0.08049	1.74325	2.8905	0	0
PF3D7_0200300	6.93418	2.2928	2.3542	1.51537	0.29586	0.07868
PF3D7_0200400	0.07213	0.0442	0.99282	1.02846	0	0.11377
PF3D7_0200500	0	0	0.1749	0.36761	0	0
PF3D7_0200600	0	0	0.17257	0.2539	0.05783	0
PF3D7_0200700	0.26586	0	2.09105	2.84303	0.26279	0.10483
PF3D7_0200800	0	0	0.10708	0.10127	0.05383	0
PF3D7_0200900	0.07382	0	0.50807	0.09153	0	0
PF3D7_0201000	0.14057	0	0.0691	0.04357	0.06948	0.05543
PF3D7_0201100	0	0	0	0	0	0
PF3D7_0201200	0.30812	0.03776	0.4241	0.61124	0.06091	0.1458
PF3D7_0201300	0.14379	0.17623	0.21205	0.26742	0	0
PF3D7_0201400	0.14013	0	0.68883	3.73533	0.69254	0.44203
PF3D7_0201500	30.0233	30.5584	167.012	363.1	62.6789	56.3355
PF3D7_0201600	73.4232	139.505	275.884	482.279	18.6584	21.1695
PF3D7_0201700	341.717	452.406	35.7447	23.0685	1.66532	1.34792
PF3D7_0201800	297.779	607.633	440.017	610.847	16.9534	26.9291
PF3D7_0201900	33.9637	107.826	849.705	1355.4	73.9462	63.4664
PF3D7_0202000	4503.64	11314.7	7214.33	7767.54	481.494	513.048
PF3D7_0202100	1393.97	867.497	65.3161	40.1497	105.858	27.8283
PF3D7_0202200	1167.05	964.702	77.8207	64.5359	5.00675	5.42551
PF3D7_0202300	5.8283	5.98625	57.6242	58.8279	3.73248	7.83327
PF3D7_0202400	33.3224	58.8763	594.505	1102.75	114.999	135.075
PF3D7_0202500	21364.7	14157.6	3057.41	5169.42	625.546	98.9096
PF3D7_0202600	7.14747	12.2259	23.5311	26.2908	26.9634	30.6787
PF3D7_0202700	3.22446	2.05101	15.0081	12.525	26.8695	25.3325
PF3D7_0202800	10.5454	4.12249	4.11134	1.01442	138.202	139.945
PF3D7_0202900	6.11105	4.1662	2.40325	0.89975	63.6516	72.2302
PF3D7_0203000	30.9108	12.6305	4.03091	0.89544	71.8268	45.0654
PF3D7_0203100	12.7963	5.42303	2.29691	1.55804	12.9635	3.20335
PF3D7_0203200	22.6494	34.633	20.9906	22.4978	25.7696	22.6776
PF3D7_0203300	8.87234	11.7063	16.1997	13.0209	46.8026	54.5481
PF3D7_0203400	74.1297	40.2984	59.7155	16.0102	686.173	792.052
PF3D7_0203500	0	0	0	0.56826	1.81215	0.7229
PF3D7_0203600	2.35218	1.22946	0.54413	0.23588	22.9424	25.9973
PF3D7_0203700	201.998	178.908	201.545	194.656	20.3125	28.627
PF3D7_0203800	3.07916	1.589	4.18245	1.15536	21.5856	22.462
PF3D7_0203900	5.13836	2.72898	27.9534	14.1338	30.9632	35.69
PF3D7_0204000	0.63408	0.55751	3.38804	1.41852	6.21307	4.30482
PF3D7_0204100	12.0252	4.66808	2.57177	0.96228	113.682	77.6354
PF3D7_0204200	303.311	283.163	230.27	277.394	198.067	190.346
PF3D7_0204300	72.754	115.184	103.243	86.5455	48.5769	53.8414
PF3D7_0204400	34.0182	66.6593	60.6821	56.3211	19.1282	34.0568
PF3D7_0204500	62.2605	90.4864	89.82	76.7574	41.2955	50.9808
PF3D7_0204600	1.55423	2.43781	13.1158	11.9866	7.0413	10.9585
PF3D7_0204700	173.994	233.379	300.497	289.402	125.135	131.48
PF3D7_0204800	3.79853	1.87515	16.7536	6.8355	22.6844	32.3695
PF3D7_0204900	7.25064	4.44325	21.3855	8.4519	54.64	72.5267
PF3D7_0205000	3.1984	3.07244	2.54962	0.75024	6.66471	6.78309
PF3D7_0205100	4.48721	3.28448	2.51218	0.81134	7.48472	5.8242
PF3D7_0205200	2.23348	0.61591	0.21959	0	6.95422	5.19611
PF3D7_0205300	0.78443	0.43701	1.19189	0.19894	1.55075	1.43409
PF3D7_0205400	66.4317	75.4442	66.4462	72.1222	35.7998	37.0481
PF3D7_0205500	227.111	248.042	237.271	261.179	103.17	121.448
PF3D7_0205600	8.82067	5.97771	11.9709	9.41386	30.8065	35.7088
PF3D7_0205700	264.688	319.388	112.899	145.924	62.4093	84.9591
PF3D7_0205800	21.6362	10.919	27.7069	27.1639	236.328	235.153
PF3D7_0205900	61.6995	57.2447	167.554	139.655	259.802	223.896
PF3D7_0206000	36.9805	35.7704	18.4925	17.0366	18.4488	14.8565
PF3D7_0206100	101.287	111.035	90.1507	86.0304	47.5797	43.1661
PF3D7_0206200	98.6881	37.4914	5.34999	2.67465	56.0164	17.5336
PF3D7_0206300	55.5984	68.0808	56.5167	65.0298	15.0667	16.8689
PF3D7_0206500	82.2122	66.1136	52.1089	53.9553	36.2732	39.0338
PF3D7_0206600	37.2146	55.0606	40.0242	78.8982	8.73894	9.72881
PF3D7_0206700	75.6476	80.947	72.2655	85.0949	17.5532	20.033
PF3D7_0206800	2301.76	447.364	54.192	13.2886	6314.15	2402.2
PF3D7_0206900	307.184	123.986	27.3781	10.7286	183.815	63.9603
PF3D7_0207000	340.634	85.6307	25.1153	5.79503	1219.51	846.323
PF3D7_0207100	43.8358	18.2844	5.80992	1.38258	61.5756	41.1186
PF3D7_0207200	21.8632	6.44774	14.2404	4.40492	35.1174	24.3543
PF3D7_0207300	0.51764	0.15861	0.09542	0	0.70354	0.12757
PF3D7_0207400	23.2543	9.92261	2.26114	0.79209	238.537	308.008
PF3D7_0207500	31.2517	15.7155	2.85037	0.75328	449.855	521.08
PF3D7_0207600	248.236	118.39	16.2328	5.35693	3965.29	4606.96
PF3D7_0207700	26.4774	10.1637	1.84174	0.31157	417.46	390.576
PF3D7_0207800	23.0632	9.77456	1.53333	0.52737	244.132	249.884
PF3D7_0207900	2.56598	1.03611	0.43024	0.08632	18.1673	16.8791
PF3D7_0208000	10.7235	5.17587	1.7173	0.57569	123.306	115.014
PF3D7_0208100	13.3105	6.16842	11.165	2.62099	128.263	125.994
PF3D7_0208200	239.513	257.316	256.246	290.845	49.1266	71.8197
PF3D7_0208300	16.5456	19.8523	18.4383	20.0301	4.83641	6.07192
PF3D7_0208400	23.1156	29.2829	25.2431	25.2285	66.0699	58.5024
PF3D7_0208500	18.4926	9.76931	40.1238	13.1442	151.275	170.983
PF3D7_0208600	12.7855	4.2147	40.7878	23.1496	121.149	153.262
PF3D7_0208700	71.0989	109.496	291.754	293.821	124.465	123.433
PF3D7_0208800	26.4743	44.3866	43.0752	59.4653	51.2315	58.8861
PF3D7_0208900	0.45595	0.29553	0.35345	0.3805	0.34668	0.1383
PF3D7_0209000	0.06314	0.08168	0.17243	0.02174	0.07628	0.10512
PF3D7_0209100	71.8876	58.7245	27.959	25.4715	70.226	62.9437
PF3D7_0209200	97.8831	120.895	153.991	173.592	84.6193	86.3714
PF3D7_0209300	14.3318	15.8871	73.5036	66.2674	81.3886	86.3886
PF3D7_0209400	20.6339	31.0586	38.8463	21.0774	36.8858	42.124
PF3D7_0209500	26.9225	13.3749	1.11359	0.13503	14.5115	7.66136
PF3D7_0209600	12.7183	5.37838	0.99269	0.49353	110.552	100.301
PF3D7_0209700	125.194	152.989	69.2972	80.7751	33.7843	34.9434
PF3D7_0209800	882.634	829.946	1321.79	1372.26	436.577	470.791
PF3D7_0209900	7.46932	9.5297	2.04655	6.07271	2.17861	1.25536
PF3D7_0210000	321.143	438.318	706.38	1166.57	793.72	691.661
PF3D7_0210100	3112.4	3007.94	5460.6	6405.5	1515.92	1791.85
PF3D7_0210200	7.14632	3.24934	13.7345	4.80422	64.6493	69.7473
PF3D7_0210300	6.58072	4.29764	28.0991	17.837	58.78	64.7773
PF3D7_0210400	17.4165	9.77419	107.245	80.9206	146.421	180.292
PF3D7_0210500	2.27021	2.14185	10.5015	9.3352	3.98753	5.71884
PF3D7_0210600	221.228	95.578	5.4678	2.07473	184.377	36.4849
PF3D7_0210700	29.1934	13.4389	4.53184	3.63688	32.377	15.1466
PF3D7_0210800	73.9849	51.1719	21.2653	28.883	6.42963	6.71467
PF3D7_0210900	416.529	445.935	563.423	572.33	231.573	343.037
PF3D7_0211000	19.0852	23.5972	18.3504	34.0871	7.72874	11.1392
PF3D7_0211100	0.86274	0.48063	7.2483	5.23895	1.18226	1.31437
PF3D7_0211200	10.9999	5.65544	38.3094	26.6409	110.848	135.195
PF3D7_0211300	4.8805	3.63498	4.57684	2.04807	30.355	49.0884
PF3D7_0211400	2.66127	2.79056	1.04658	0.47661	5.14415	4.05759
PF3D7_0211500	5.2969	1.80693	0.88531	0.55823	27.5574	24.1726
PF3D7_0211600	5.34281	2.11854	0.51498	0.32472	40.9027	29.3293
PF3D7_0211700	5.00968	1.84635	15.4069	6.99598	30.222	34.8963
PF3D7_0211800	102.546	172.79	305.641	268.637	151.651	172.901
PF3D7_0211900	8.24383	6.18781	11.1743	4.62674	72.8073	107.522
PF3D7_0212000	5.782	3.24078	8.31894	3.19101	48.7885	60.8908
PF3D7_0212100	42.2348	61.7598	39.554	37.8472	67.1938	76.0566
PF3D7_0212200	33.2575	28.8591	86.0101	115.073	33.9777	40.6634
PF3D7_0212300	300.852	261.884	436.072	477.022	138.553	134.744
PF3D7_0212400	14.2472	13.5344	16.0105	20.0308	14.6141	14.5387
PF3D7_0212500	24.6237	23.7204	28.3223	30.564	25.1348	25.7833
PF3D7_0212600	349.805	139.651	10.1683	2.17343	165.129	33.1787
PF3D7_0212700	7.12047	8.90752	34.1819	37.5053	26.4056	26.9153
PF3D7_0212800	1.61631	1.74986	4.50242	2.64973	5.53851	5.77852
PF3D7_0212900	57.5241	18.8227	9.75089	2.31031	417.566	321.254
PF3D7_0213000	17.2573	8.7994	25.7738	9.47331	85.2902	124.357
PF3D7_0213100	108.194	130.965	310.501	268.869	78.9192	100.407
PF3D7_0213200	15.2439	7.11237	46.1538	15.5713	96.9141	96.8579
PF3D7_0213300	17.5441	8.02073	53.9362	18.6448	90.0109	106.294
PF3D7_0213400	7.99411	3.95827	42.7555	12.8057	62.8351	58.6057
PF3D7_0213500	7.92183	12.0487	27.2594	26.8032	19.2929	21.8283
PF3D7_0213600	1.20958	0.78025	0.9925	0.327	1.92377	1.43445
PF3D7_0213700	37.4706	72.54	272.808	278.485	31.2858	53.5043
PF3D7_0213800	0.91939	0.92561	4.29357	2.48339	1.72019	0.93222
PF3D7_0213900	38.1367	36.4709	43.4809	47.5295	7.9753	9.09856
PF3D7_0214000	197.026	226.829	425.893	424.696	73.8474	98.0594
PF3D7_0214100	162.861	190.401	98.463	86.9441	133.562	145.893
PF3D7_0214200	18.1782	15.6969	50.2652	30.6702	98.7236	122.588
PF3D7_0214300	7.3274	6.23142	8.80391	6.88186	5.64294	4.96003
PF3D7_0214400	120.183	315.471	108.774	102.991	13.1527	21.911
PF3D7_0214500	4.01299	2.02005	4.08631	7.4633	1.98333	1.75193
PF3D7_0214600	112.308	88.2557	2.6737	1.04971	40.1694	3.7532
PF3D7_0214700	78.6019	33.2131	3.79586	1.49028	67.9734	9.077
PF3D7_0214800	54.0695	40.8282	34.2884	41.0342	9.89019	7.15739
PF3D7_0214900	140.627	45.4066	5.34477	2.45231	646.404	299.871
PF3D7_0215000	14.2775	13.4817	15.1112	14.1155	41.2826	49.2489
PF3D7_0215100	34.4345	38.8668	74.6535	73.7563	180.366	156.147
PF3D7_0215200	6.46525	5.17255	3.26646	3.39566	6.30183	3.68239
PF3D7_0215300	103.07	109.567	22.1402	24.1163	3.2533	1.07338
PF3D7_0215400	70.1597	91.6697	74.7354	81.0448	57.0351	47.627
PF3D7_0215500	55.8766	74.0521	61.6928	70.4734	33.315	27.3286
PF3D7_0215600	26.1928	35.5061	42.7231	47.7678	35.902	39.9387
PF3D7_0215700	87.2445	91.0539	118.275	101.702	50.7563	52.6831
PF3D7_0215800	3.93552	1.93237	6.89733	2.89435	30.5165	39.4417
PF3D7_0215900	5.14171	1.91119	0.66297	0.31352	45.4078	40.8815
PF3D7_0216000	1.99297	1.09311	0.73613	0.23208	6.63909	3.99443
PF3D7_0216100	4.3888	2.33621	3.9675	2.87061	7.72038	9.60614
PF3D7_0216200	91.2798	106.434	95.1497	131.059	22.2226	27.8509
PF3D7_0216300	10.0925	11.0819	19.6729	20.2403	6.93913	8.23547
PF3D7_0216400	5.26413	3.11402	9.96202	5.33837	52.3342	63.5436
PF3D7_0216500	1.32481	0.81185	0.67098	0.21569	11.3226	10.4795
PF3D7_0216600	131.198	113.073	60.9208	70.0377	155.797	133.217
PF3D7_0216700	147.799	92.6766	25.8019	5.31145	116.129	77.7979
PF3D7_0216800	4.34902	1.35657	0.25038	0.09716	42.6395	46.1166
PF3D7_0216900	2.39998	2.40218	3.73596	3.94271	13.087	11.4508
PF3D7_0217000	1.46365	0.75895	0.44277	0.16751	10.5056	56.0092
PF3D7_0217100	15.6629	7.86429	11.0105	1.60596	98.0922	105.167
PF3D7_0217200	1.00439	0.83055	1.55854	0.75018	3.09799	4.07499
PF3D7_0217300	146.717	141.367	79.0534	91.3382	210.719	189.747
PF3D7_0217400	33.5165	27.5967	102.485	97.9394	163.896	166.045
PF3D7_0217500	203.781	44.0914	3.0075	0.80531	269.771	123.827
PF3D7_0217600	10.4663	13.9859	21.2121	22.9643	24.1605	22.511
PF3D7_0217700	42.9698	60.6387	136.494	162.499	16.8414	21.2626
PF3D7_0217800	1306.14	1818.9	4010.62	4390.27	999.297	1503.16
PF3D7_0217900	14.0883	7.64824	11.4801	3.80299	150.464	184.608
PF3D7_0218000	15.2869	7.98309	41.5595	16.0281	133.759	156.462
PF3D7_0218100	7.47746	2.34793	1.3974	0.3831	77.1485	83.7757
PF3D7_0218200	6.6435	9.07675	36.0309	42.3665	37.7321	40.7332
PF3D7_0218300	9.85343	4.82301	34.6068	23.2812	46.7993	44.0829
PF3D7_0218400	85.0685	106.943	117.174	152.904	19.3124	22.0338
PF3D7_0218500	336.036	408.811	517.194	598.614	210.848	302.429
PF3D7_0218600	7.36406	11.0639	59.8006	63.7981	14.4393	15.4333
PF3D7_0218700	120.612	122.535	104.698	123.196	45.9227	53.7015
PF3D7_0218800	67.5808	71.7155	142.629	213.529	73.0532	107.008
PF3D7_0218900	6.18744	8.59455	3.24439	9.973	2.4464	8.45799
PF3D7_0219000	4.02435	0	2.37394	2.99377	1.59115	1.26949
PF3D7_0219100	5.40979	6.56717	28.2143	21.9427	4.12507	5.28211
PF3D7_0219200	2955.06	2898.1	7012.64	7635.6	2035.99	2612.16
PF3D7_0219300	11.9428	16.2743	32.7529	44.3245	41.4722	57.6258
PF3D7_0219400	294.193	247.296	532.885	674.561	957.879	1063.78
PF3D7_0219500	9.34505	5.80626	16.844	7.08065	67.4824	82.8078
PF3D7_0219600	12.4463	6.73338	28.4885	8.51452	100.775	118.457
PF3D7_0219700	570.211	392.334	23.9675	16.4028	4.62832	3.92713
PF3D7_0219800	60.4994	68.8407	27.8477	29.9616	77.9449	71.0796
PF3D7_0219900	239.998	256.735	39.7004	56.5606	24.9464	17.3497
PF3D7_0220000	1326.1	858.874	155.289	113.507	171.581	106.814
PF3D7_0220100	104.312	106.975	62.8939	73.9584	9.32583	9.83962
PF3D7_0220200	591.199	688.979	2257.69	4234.65	354.299	476.973
PF3D7_0220300	13.3238	13.8614	135.462	338.396	36.345	29.6493
PF3D7_0220400	11.2954	6.39875	3.29281	6.79879	0.81141	0.28485
PF3D7_0220500	97.8667	72.1169	86.1194	373.499	158.296	36.4216
PF3D7_0220600	32.9997	31.6163	368.463	714.985	62.1582	61.5685
PF3D7_0220700	289.476	281.036	94.9806	141.396	8.42325	14.1266
PF3D7_0220800	1.84731	1.01978	0.54036	0.17982	9.02426	2.92573
PF3D7_0220900	0.43349	0.06641	1.70477	0.94057	1.71395	1.5384
PF3D7_0221000	0	0.04449	0.8566	0.27007	0.2153	0.62986
PF3D7_0221100	0	0.05165	0.08287	0	0.08332	0
PF3D7_0221200	4.99512	10.8114	376.474	362.897	39.4995	51.9653
PF3D7_0221300	0	0.03663	0.11755	0.03706	0	0
PF3D7_0221400	0.07143	0	2.03652	1.54981	0	0
PF3D7_0221500	0.19469	0.05965	8.61342	12.8538	0.19244	0.30707
PF3D7_0221600	0.10628	0	0.31347	0	0	0
PF3D7_0221650	0	0	0	0.06171	0	0
PF3D7_0221700	84.8373	95.8725	54.5547	76.3634	5.10629	4.77644
PF3D7_0221800	77.8723	72.9721	52.1849	46.3269	3.45171	6.60942
PF3D7_0221900	0.15752	0.48264	0.7227	0.71609	0	0
PF3D7_0222000	7.85152	10.8615	6.1907	8.52996	1.45996	0.85829
PF3D7_0222100	0.66956	0.41031	196.638	291.741	5.38916	10.3344
PF3D7_0222200	40.2853	34.1418	16.7603	19.3062	0.18827	0.75107
PF3D7_0222300	41.8533	42.6527	31.7279	39.2992	2.80346	2.05537
PF3D7_0222400	0.12222	0	0.60081	0.49249	0.18121	0.09639
PF3D7_0222500	0	0	0	0	0.0686	0
PF3D7_0222600	0.05962	0	1.1137	1.33057	0.11786	0
PF3D7_0222700	0.06304	0.07726	0.9916	1.87575	0.06231	0
PF3D7_0222800	0.07213	0	1.77289	1.96749	0.1426	0
PF3D7_0222900	0.04867	0.11931	0.33497	0.06035	0	0.03838
PF3D7_0223100	0.33232	0.08146	34.6983	39.4316	0.91976	1.15315
PF3D7_0223200	0.06358	0	0.12502	0.15767	0	0
PF3D7_0223300	0.30555	0.15604	0	0.12628	0	0
PF3D7_0223400	0.06707	0	1.97828	4.4075	0.53038	0.21158
PF3D7_0223500	1.63635	1.7208	0.58592	0.55104	1.31792	0.83642
PF3D7_0300100	0.05973	0.0549	0.04893	0.0864	0.16727	0.23552
PF3D7_0300200	0	0.04123	0.52916	0.45878	0	0.15917
PF3D7_0300300	0.09586	0.11749	0.23561	0.05943	0.04738	0
PF3D7_0300400	0	0	0	0.04592	0	0
PF3D7_0300500	0	0	0	0	0	0
PF3D7_0300600	0.61971	0	0	0	0	0
PF3D7_0300700	0	0	0	0	0	0
PF3D7_0300800	0	0	0	0.33884	0	0
PF3D7_0300900	0	0	0	0	0	0
PF3D7_0301000	0	0	0	0	0	0
PF3D7_0301100	0	0	0	0	0	0
PF3D7_0301200	0	0	0	0	0	0
PF3D7_0301300	0	0	0	0	0	0
PF3D7_0301400	0	0	0	0	0	0
PF3D7_0301500	85.6062	86.046	22.4641	46.4181	13.5053	15.4017
PF3D7_0301600	303.825	302.868	262.443	324.975	16.2871	21.6812
PF3D7_0301700	65.9302	81.3986	569.026	1097.8	133.757	126.031
PF3D7_0301800	1026.15	432.144	31.4379	36.4216	17.5314	5.91773
PF3D7_0301900	1.21302	1.31776	7.42658	6.52861	11.6631	11.7404
PF3D7_0302000	80.0558	65.4342	80.4709	96.3758	36.5082	35.4211
PF3D7_0302100	58.1623	81.1013	129.388	145.254	31.1326	32.4578
PF3D7_0302200	246.034	85.4567	8.88371	3.65741	1289.52	645.466
PF3D7_0302300	59.3901	52.7576	25.5178	26.4732	0.87618	0.88302
PF3D7_0302400	0.05636	0.10362	0	0.03494	0.05571	0.17779
PF3D7_0302500	605.848	199.639	22.2851	8.05025	3143.24	1582.49
PF3D7_0302600	2.81842	1.43107	11.7805	5.05196	21.889	27.5233
PF3D7_0302700	14.8103	7.57792	47.0754	40.8257	94.3737	102.171
PF3D7_0302800	82.3421	77.6479	73.2305	101.67	31.6349	20.6544
PF3D7_0302900	56.7437	66.4951	74.6597	72.3862	90.3791	99.8957
PF3D7_0303000	16.4157	16.5253	16.3047	16.5434	29.2902	26.5114
PF3D7_0303100	7.49091	4.02954	10.6796	10.9806	27.1746	17.0609
PF3D7_0303200	55.5197	29.2585	20.6064	16.1596	232.004	198.261
PF3D7_0303300	249.569	250.636	320.366	435.54	127.933	129.785
PF3D7_0303400	11.8022	5.20038	1.5775	0.95048	110.632	92.5412
PF3D7_0303500	3.00312	1.6224	5.43888	2.08218	24.0111	31.1469
PF3D7_0303600	3.66663	5.24286	41.8165	42.9606	7.97344	15.7111
PF3D7_0303700	16.5121	9.36809	63.828	37.1484	99.7689	106.185
PF3D7_0303800	8.59251	4.06265	52.1068	39.6521	50.8865	41.8555
PF3D7_0303900	4.22218	1.97458	1.52934	0.48216	17.0232	16.2982
PF3D7_0304000	2.34801	1.34504	0.65239	0.20568	0.90817	0.36229
PF3D7_0304100	54.4976	24.9641	2.87842	0.44078	102.776	21.5057
PF3D7_0304200	54.9577	60.1804	36.3914	47.5007	60.855	48.5198
PF3D7_0304300	1.66152	1.16904	1.49741	0.7153	14.3248	17.0221
PF3D7_0304400	1493.89	1954.97	3491.99	4902.9	964.061	1452.91
PF3D7_0304500	12.7906	8.93551	109.404	69.2223	70.9265	74.9467
PF3D7_0304600	10.7235	2.50664	4.02152	1.50775	14.4243	8.23893
PF3D7_0304700	1.20929	0.45604	0.86883	0.0865	3.7239	2.49425
PF3D7_0304800	1.33793	0.51243	0.73243	0.32988	9.4978	12.17
PF3D7_0304900	74.8765	90.2719	87.2759	139.653	44.8903	42.7148
PF3D7_0305000	21.3809	19.6191	67.9855	76.3535	90.5424	90.6977
PF3D7_0305100	2.22265	1.47726	9.11592	5.16877	13.783	14.8077
PF3D7_0305200	77.0572	89.1681	108.431	129.959	170.304	104.844
PF3D7_0305300	246.986	262.462	84.7089	106.456	41.151	39.1411
PF3D7_0305400	34.0545	19.5761	12.2961	9.90178	84.5999	75.4594
PF3D7_0305500	36.6123	30.4622	51.7529	58.6613	43.7789	25.2087
PF3D7_0305600	20.5047	10.253	14.5595	3.95025	215.522	251.515
PF3D7_0305700	324.459	313.378	341.984	321.025	508.82	444.905
PF3D7_0305800	1.44035	0.88265	0.85353	0.45257	0.42906	0.34233
PF3D7_0305900	1.60673	2.04497	1.70118	0.53634	12.5832	12.5737
PF3D7_0306000	31.5649	12.9932	14.8897	6.81915	168.451	195.121
PF3D7_0306100	52.6736	59.8851	58.6294	78.9243	68.729	71.1642
PF3D7_0306200	29.4169	61.0911	152.764	118.302	44.2371	47.2904
PF3D7_0306300	140.445	263.374	707.585	723.195	323.468	515.534
PF3D7_0306400	15.6421	7.42109	9.72324	5.79732	179.22	161.878
PF3D7_0306500	19.3598	7.86429	8.94009	3.18227	164.543	150.422
PF3D7_0306600	25.0695	19.4387	29.9288	16.0171	223.526	276.385
PF3D7_0306700	129.178	166.965	123.675	183.709	86.2395	131.828
PF3D7_0306800	132.37	220.781	405.204	391.552	64.0563	100.914
PF3D7_0306900	2042.67	2257.44	4136.22	3702.89	871.319	1127.37
PF3D7_0307000	18.9748	23.5086	16.6275	44.4949	4.48506	13.6629
PF3D7_0307100	1036.62	1350.44	3006.62	3132.39	632.005	876.283
PF3D7_0307200	1327.07	1720.32	2624.27	2647.47	584.269	860.021
PF3D7_0307300	2.19567	1.58297	0.63491	0.72061	4.55341	1.426
PF3D7_0307400	13.2829	5.59616	25.8851	14.3368	148	172.749
PF3D7_0307500	9.30761	5.21982	15.4732	6.6443	95.6255	125.318
PF3D7_0307600	8.18734	4.74655	12.4216	5.14859	65.4701	80.5937
PF3D7_0307700	23.4809	10.257	35.3384	20.506	165.444	136.215
PF3D7_0307800	24.5455	41.7931	50.9832	68.4448	69.1204	59.0634
PF3D7_0307900	0.98039	0.44879	2.54906	1.21189	2.2242	1.71867
PF3D7_0308000	5.86367	2.78279	33.2458	13.8023	39.0029	34.2474
PF3D7_0308100	13.2487	4.40201	0.69486	0.18322	136.559	108.588
PF3D7_0308200	157.502	182.552	448.847	279.232	64.5526	79.0376
PF3D7_0308300	78.236	42.4792	2.68766	2.9052	67.3603	14.8858
PF3D7_0308400	117.024	78.1709	50.7106	9.28321	13.7053	6.56082
PF3D7_0308500	100.637	95.4233	369.538	371.233	133.251	187.032
PF3D7_0308600	100.341	149.74	166.46	182.364	74.8657	89.9386
PF3D7_0308700	43.598	15.7514	2.67624	0.60861	107.758	42.2657
PF3D7_0308800	55.9077	20.2843	28.376	6.38122	170.175	139.753
PF3D7_0308900	35.5772	42.5834	41.1377	42.6848	23.392	29.6334
PF3D7_0309000	47.8954	59.1929	58.8421	65.3265	42.5854	48.1334
PF3D7_0309100	3.0726	0.9038	4.22918	1.06668	17.2508	16.7682
PF3D7_0309200	11.3397	6.54076	15.6422	8.01281	70.3872	73.3081
PF3D7_0309300	37.5101	64.2353	37.8738	43.1261	23.7929	24.0827
PF3D7_0309400	1.66385	0	0.54528	0.68765	0	0.43739
PF3D7_0309500	415.188	319.301	304.792	297.118	213.044	222.65
PF3D7_0309600	1537.26	1497.78	3448.43	3083.82	1099.22	1432.35
PF3D7_0309700	42.8797	43.6106	17.9711	15.2507	21.6743	26.0958
PF3D7_0309800	171.849	186.104	74.8942	103.04	35.2885	45.1339
PF3D7_0309900	1.78732	1.11139	2.13192	0.74954	13.6138	16.334
PF3D7_0310000	13.9999	6.67273	24.5787	7.71459	115.209	142.741
PF3D7_0310100	1.05505	0.40708	0.30734	0.21802	1.81536	0.98613
PF3D7_0310200	118.251	65.9508	98.8548	96.424	32.5207	32.9725
PF3D7_0310300	57.3202	88.7638	78.5591	97.4799	22.0068	26.2627
PF3D7_0310400	19.3836	9.99412	4.7434	2.96988	327.093	339.13
PF3D7_0310500	13.5972	20.8401	35.3976	36.8294	26.4014	30.8091
PF3D7_0310600	209.464	216.449	293.553	397.187	118.404	131.667
PF3D7_0310700	179.916	223.094	254.514	330.869	221.33	281.398
PF3D7_0310800	210.798	251.617	271.545	402.206	243.948	292.579
PF3D7_0310900	6.17783	4.07704	6.92576	4.19373	65.403	80.7963
PF3D7_0311000	0.1068	0	0.105	0	0.10556	0.08422
PF3D7_0311100	47.8065	64.6042	61.8287	51.6712	42.2613	55.7731
PF3D7_0311200	4.77627	5.73561	15.6211	15.9712	13.4321	12.746
PF3D7_0311300	24.352	8.70513	17.639	7.16225	149.964	122.303
PF3D7_0311400	1.57391	0.44474	0.33527	0.0271	1.92739	0.62062
PF3D7_0311500	598.019	514.933	255.067	344.118	150.894	163.13
PF3D7_0311600	8.07389	4.75597	19.8755	9.85527	10.7027	13.3763
PF3D7_0311700	1.52424	2.14835	2.64746	0.56695	2.41061	1.80309
PF3D7_0311800	12.5507	5.70207	11.5592	3.15246	93.2572	97.9832
PF3D7_0311900	1.45902	0.91163	7.81916	4.96583	11.8767	10.5587
PF3D7_0312000	5.4598	2.85378	15.7878	2.58829	32.0631	37.3589
PF3D7_0312100	5.1254	2.51271	2.66166	0.99395	52.8705	55.8839
PF3D7_0312200	2.2231	1.24245	1.45128	0.88202	14.9601	11.6693
PF3D7_0312300	40.3209	43.8043	86.1624	115.501	207.69	197.104
PF3D7_0312400	56.4711	24.9456	81.4162	38.8738	305.328	306.118
PF3D7_0312500	7.73786	13.6676	36.546	39.5746	10.9479	15.7942
PF3D7_0312600	11.1427	6.30311	45.5057	27.0995	12.7086	11.4914
PF3D7_0312700	0	0	0.85379	3.23012	0.85838	0
PF3D7_0312800	1381.66	1543.81	2940.39	2650.34	749.8	823.633
PF3D7_0312900	11.9634	12.1532	5.2889	10.8011	2.14283	0.75984
PF3D7_0313000	58.7084	96.4695	42.8222	66.5407	59.2211	76.8487
PF3D7_0313100	17.2078	11.663	128.33	121.85	78.8821	73.9725
PF3D7_0313200	15.9828	15.8438	35.3093	24.7704	59.4755	70.1403
PF3D7_0313300	17.553	15.7047	25.8861	22.4887	52.398	69.3989
PF3D7_0313400	23.7654	36.993	27.2225	33.3226	9.44624	12.5316
PF3D7_0313500	8.29817	14.7529	17.7161	19.7845	8.1785	9.9114
PF3D7_0313600	7.09909	2.92291	17.0489	5.15734	45.4285	42.4266
PF3D7_0313700	6.60409	4.53065	18.4577	5.92223	61.337	66.7566
PF3D7_0313800	7.41081	6.67973	32.8359	16.0899	70.8543	79.3317
PF3D7_0313900	0.34093	0.33182	0.1183	0.11189	0.77309	0.63262
PF3D7_0314000	24.949	14.1655	27.0366	14.2807	187.045	203.859
PF3D7_0314100	397.638	278.151	132.25	187.611	101.047	60.8535
PF3D7_0314200	2.26982	1.35206	5.78965	3.9557	22.5773	26.688
PF3D7_0314300	1.99115	1.04163	3.91523	3.13109	14.5452	21.7542
PF3D7_0314400	38.0903	81.5007	86.657	117.448	25.4052	25.7719
PF3D7_0314500	136.839	224.928	217.677	313.79	73.5006	92.7169
PF3D7_0314600	27.9457	44.1407	55.2005	70.8244	43.5754	58.6139
PF3D7_0314700	3.29439	4.75622	10.1742	3.61149	6.88063	7.60334
PF3D7_0314800	3.50813	1.51523	0.29088	0.0393	34.0704	37.2327
PF3D7_0314900	9.27442	3.87708	1.59039	0.40113	77.7801	73.0559
PF3D7_0315000	4.05259	3.47685	7.85483	1.93807	26.5527	34.3342
PF3D7_0315100	231.094	282.05	214.49	246.327	112.83	149.908
PF3D7_0315200	5.28411	9.5487	0.83858	0.34176	0.45239	0.12305
PF3D7_0315300	2.414	1.25056	3.64565	0.97196	7.15838	6.27063
PF3D7_0315400	13.2684	5.7179	49.0656	52.1121	161.443	200.906
PF3D7_0315500	13.2188	9.25778	24.6926	10.0678	64.2106	78.2599
PF3D7_0315600	10.3209	9.81997	4.98452	1.96436	9.35156	9.60303
PF3D7_0315700	0.49306	0.34531	0.32317	0.21833	0.5802	0.64807
PF3D7_0315800	64.136	86.8572	53.0685	67.0363	30.5985	40.3405
PF3D7_0315900	13.2157	9.06859	1.71167	1.12835	0.07822	0.06241
PF3D7_0316000	101.928	34.4045	3.72192	1.81549	29.8651	9.35082
PF3D7_0316100	49.2236	21.0115	8.96999	2.73678	26.0367	29.9993
PF3D7_0316200	4.54699	1.67408	5.559	2.17178	39.5084	39.9029
PF3D7_0316300	60.9068	28.7109	73.199	23.0462	678.598	761.861
PF3D7_0316400	7.39141	3.90153	18.7139	5.69051	28.7716	42.3512
PF3D7_0316500	16.1427	8.28742	19.382	6.76011	119.837	123.1
PF3D7_0316600	230.998	431.065	1148.3	1390.09	376.412	391.096
PF3D7_0316700	21.7025	19.2508	26.5981	39.8705	211.09	272.203
PF3D7_0316800	2188.73	2217.47	3912.91	3615.71	1354.21	1796.56
PF3D7_0316900	119.956	107.92	72.9492	105.203	80.4339	77.8572
PF3D7_0317000	113.912	144.248	338.972	353.41	536.338	628.91
PF3D7_0317100	1.63297	1.57054	1.44938	0.84361	1.88314	1.25204
PF3D7_0317200	33.9482	14.4967	19.7642	6.56464	279.476	258.158
PF3D7_0317300	47.1943	42.9546	39.506	47.033	67.8826	53.7918
PF3D7_0317400	2.33138	1.48064	7.00138	7.22646	20.6983	27.3116
PF3D7_0317500	13.8246	8.91287	14.019	18.3949	55.4651	55.1121
PF3D7_0317600	1632.87	1722.66	3634.11	3471.2	753.987	971.049
PF3D7_0317700	20.5669	23.8124	20.567	16.6215	20.4127	20.0933
PF3D7_0317800	65.318	111.253	129.775	122.865	84.2888	107.86
PF3D7_0317900	6.63182	8.92915	18.2752	14.0336	12.2596	16.7965
PF3D7_0318000	1.19211	0.33206	1.81132	1.20931	0.85698	0.94013
PF3D7_0318100	5.74928	5.89597	78.3267	98.7413	31.4298	38.4007
PF3D7_0318200	88.5988	101.09	113.567	102.648	54.329	57.0112
PF3D7_0318300	45.6496	44.1283	29.8175	35.1917	53.8013	55.1628
PF3D7_0318400	2.86146	2.09512	1.05954	0.52987	2.71822	2.25664
PF3D7_0318500	5.13564	1.5614	0.29522	0.0438	13.7406	4.86851
PF3D7_0318600	53.6812	49.9536	37.0757	39.1331	10.5952	8.91346
PF3D7_0318700	353.647	124.818	8.83194	3.63688	84.0835	6.21698
PF3D7_0318800	4.8547	1.99589	0.66459	0.57144	2.24747	0.43617
PF3D7_0318900	82.811	96.1141	194.124	212.337	191.126	188.88
PF3D7_0319000	9.92055	4.66255	6.8309	4.76792	86.9363	81.4553
PF3D7_0319100	61.1105	37.9483	157.813	123.502	236.183	216.871
PF3D7_0319200	35.4131	34.7669	45.9532	42.2381	26.4449	28.7887
PF3D7_0319300	56.8442	85.5792	103.713	154.511	67.9386	84.5933
PF3D7_0319400	8.77411	4.17101	2.91773	0.56993	93.5832	90.2211
PF3D7_0319500	171.882	200.92	219.502	207.698	152.01	156.147
PF3D7_0319600	609.689	737.283	1031.04	1160.04	330.48	404.237
PF3D7_0319700	51.5809	43.8777	64.9775	82.3563	8.20843	6.311
PF3D7_0319800	0.87447	0.90254	0.04525	0.22826	3.86692	5.44447
PF3D7_0319900	22.6982	54.1406	16.5481	24.116	22.6432	42.1901
PF3D7_0320000	37.6272	18.3164	84.1303	29.9102	353.781	321.747
PF3D7_0320100	67.4858	69.0479	74.9229	100.076	208.152	193.817
PF3D7_0320200	1.46916	1.47744	2.4444	1.33114	3.57464	2.25784
PF3D7_0320300	218.89	230.345	647.667	565.099	162.241	166.441
PF3D7_0320400	0.97666	0.61161	0.32241	0.16794	0.34528	0.12931
PF3D7_0320500	83.3946	36.275	213.576	403.25	281.835	192.541
PF3D7_0320600	8.76684	3.95327	11.7091	3.48648	60.3322	90.1402
PF3D7_0320700	80.7881	35.5766	123.647	45.5368	597.041	621.313
PF3D7_0320800	17.4376	5.83998	60.1034	31.0476	105.271	82.1913
PF3D7_0320900	1876.35	1182.91	844.221	960.857	3763.11	3174.67
PF3D7_0321000	49.8454	75.5301	85.4202	89.714	44.1531	60.0729
PF3D7_0321100	5.43735	1.91447	0.26963	0.17002	53.7574	41.6675
PF3D7_0321200	3.4271	1.32107	17.5534	8.94371	11.1461	14.0367
PF3D7_0321300	2.49507	1.20556	1.98131	0.40156	16.505	10.652
PF3D7_0321400	36.7809	12.4705	1.28424	0.29834	180.014	99.6524
PF3D7_0321500	10.0278	5.73127	53.5198	40.2171	92.7077	99.4018
PF3D7_0321600	20.9835	13.0787	105.296	90.0758	119.188	109.096
PF3D7_0321700	10.531	4.49388	2.66616	0.89661	85.1848	82.7208
PF3D7_0321800	39.9117	39.7178	32.9992	34.7633	32.3013	23.5282
PF3D7_0321900	42.5775	52.6561	19.6584	24.4618	40.1212	43.8742
PF3D7_0322000	1686.69	1633.87	3266.02	2713.15	671.842	1071.34
PF3D7_0322100	69.6412	97.0815	89.2572	114.474	68.0657	74.7034
PF3D7_0322200	1.48805	0.55429	0.57372	0.32558	7.58505	5.75256
PF3D7_0322300	12.6818	8.90531	13.9565	17.1	107.964	128.531
PF3D7_0322400	37.1056	64.7368	75.0296	86.5278	16.4847	20.0881
PF3D7_0322500	7.1703	4.56046	18.0511	17.6119	55.8946	52.3918
PF3D7_0322600	0.47329	0.25003	0.32091	0.30352	0.7582	0.20593
PF3D7_0322700	21.8648	24.2992	17.376	20.5213	17.4205	20.9407
PF3D7_0322800	1.45054	1.25927	1.66379	0.74936	0.59741	0.76262
PF3D7_0322900	1024.37	1375.08	2102.15	2332.77	560.759	831.203
PF3D7_0323000	188.398	539.511	978.035	1210.58	697.445	1060.23
PF3D7_0323100	7.52812	15.5961	42.4455	49.4709	30.5821	37.7353
PF3D7_0323200	3.5339	2.0741	8.66149	3.57928	41.5236	57.5838
PF3D7_0323300	0.96312	0.6834	0.24918	0.28282	9.01897	9.31448
PF3D7_0323400	161.183	70.3229	3.50207	1.41778	74.0195	6.63982
PF3D7_0323500	94.5434	94.2009	75.0179	80.535	58.975	66.7635
PF3D7_0323600	13.1802	16.0735	39.4226	45.9759	31.1117	27.7957
PF3D7_0323700	76.4287	78.0925	73.3337	77.8405	75.3894	65.2489
PF3D7_0323800	36.8688	73.7217	36.7786	45.977	30.7731	36.3847
PF3D7_0323900	0.37931	0.63922	1.02552	0.49968	0	0
PF3D7_0324000	7.85152	11.2903	6.41999	8.72273	1.45996	0.85829
PF3D7_0324100	0.28448	0.17433	52.9544	69.7787	1.87463	3.36525
PF3D7_0324200	39.9044	33.033	16.4794	18.8929	0.18827	0.67596
PF3D7_0324300	66.1413	63.1028	45.7703	57.5008	4.13871	2.96624
PF3D7_0324400	0.18857	0.07704	0.18539	0.42863	0	0.14871
PF3D7_0324500	0	0.0424	0.06802	0.12866	0.06838	0
PF3D7_0324600	0.14569	0.13392	12.0322	11.5158	0.14401	0.2298
PF3D7_0324700	0.1913	0.17585	0.09404	0.08895	0.04727	0
PF3D7_0324800	0.82795	0.28993	1.91872	2.93297	0.75993	0.46639
PF3D7_0324900	8.48563	3.63445	12.2998	10.5587	35.9356	26.944
PF3D7_0400100	11.3531	4.27318	8.41637	5.87884	40.3451	29.9212
PF3D7_0400200	203.498	81.8673	626.924	569.365	990.899	666.446
PF3D7_0400300	0.23719	0	1.6324	4.2275	0.4103	0.14029
PF3D7_0400400	0.27278	0.1555	0.14968	0.11405	0.08779	0.05003
PF3D7_0400500	0.11488	0.1408	0.05647	0.10683	0.11355	0
PF3D7_0400600	0	0	0.82136	0	0	0
PF3D7_0400700	0	0.07077	0.85155	1.53923	0	0
PF3D7_0400800	0	0.09298	1.64084	0.56434	0.14997	0
PF3D7_0400900	0.06667	0	1.63858	2.76899	0.13179	0.05257
PF3D7_0401000	0	0	0.13954	0.08799	0	0
PF3D7_0401100	0.61971	0	0	0	0	0
PF3D7_0401200	0	0	0.35265	0.70415	0.11818	0
PF3D7_0401300	0.05851	0.03586	5.23474	5.73099	0.1735	0.36914
PF3D7_0401400	0.06667	0	1.44195	2.19039	0.0659	0.10515
PF3D7_0401500	0.07074	0	1.18231	0.61394	0	0
PF3D7_0401600	100.011	151.746	537.499	765.743	35.9305	67.8035
PF3D7_0401700	0.49549	0.09109	16.2219	14.4984	1.46931	0.62521
PF3D7_0401800	58.47	32.4905	1136.52	1617.61	85.1999	37.1735
PF3D7_0401900	2.01438	1.08186	0.15577	0.08419	0.08949	0.01785
PF3D7_0402000	9.07684	4.93384	330.741	285.292	41.0077	33.4862
PF3D7_0402100	462.798	320.213	49.3417	73.4242	29.8249	4.93985
PF3D7_0402200	124.457	56.9934	4.46225	1.00751	36.38	4.43903
PF3D7_0402300	72.1433	45.1762	1.59381	0.34876	21.2628	1.10333
PF3D7_0402400	917.78	649.234	1035.32	1379.98	702.686	550.564
PF3D7_0402500	0	0.04085	2.81836	2.76899	0.19769	0.26287
PF3D7_0402600	0.14569	0.04464	1.00268	2.30316	0.07201	0.1149
PF3D7_0402700	0.06626	0.04061	0.39089	0.32863	0.0655	0
PF3D7_0402800	0.03209	0	0.04733	0	0	0
PF3D7_0402900	50.8195	24.6714	2.59551	2.04574	0.43491	0.1735
PF3D7_0403000	1.78377	0.54655	0.87686	0	0	0
PF3D7_0403100	6.35082	5.913	11.1768	7.7871	41.4106	43.8032
PF3D7_0403200	151.842	190.954	133.901	135.678	74.7728	75.9243
PF3D7_0403300	45.1499	38.7707	44.5308	46.3524	37.8063	44.2248
PF3D7_0403400	28.0431	25.279	13.9126	16.0195	13.8568	13.8897
PF3D7_0403500	9.87522	13.1118	43.5821	59.7568	53.795	64.6396
PF3D7_0403600	6.5513	1.96352	2.25012	0.40791	30.7098	30.3451
PF3D7_0403700	95.5766	94.1126	116.815	121.61	56.3552	61.5348
PF3D7_0403800	133.675	61.5937	9.88766	12.191	74.616	55.7787
PF3D7_0403900	6.63515	3.67991	0.8382	0.24128	35.0643	38.1635
PF3D7_0404000	154.219	49.7473	4.54214	0.95468	214.63	66.1024
PF3D7_0404100	0.397	0.21955	0.15232	0.10205	2.18223	1.92435
PF3D7_0404200	5.90238	2.79498	2.90148	1.08108	33.5468	34.2763
PF3D7_0404300	151.98	172.254	134.977	102.805	159.687	127.515
PF3D7_0404400	1.9684	0.81599	0.45535	0.39479	21.1735	18.8107
PF3D7_0404500	1.929	1.91389	2.16744	2.30627	2.04292	0.90552
PF3D7_0404600	3.23698	5.37442	15.0083	14.2644	19.5339	16.6371
PF3D7_0404700	82.312	31.1225	1.72574	0.92856	315.452	206.738
PF3D7_0404800	7.12669	2.421	0.68543	1.27259	10.4517	6.50614
PF3D7_0404900	82.0784	39.6268	18.7187	20.9792	370.768	375.102
PF3D7_0405000	49.2671	61.4032	75.5881	86.4879	25.8422	35.1576
PF3D7_0405100	45.4163	52.3898	46.2203	41.6821	109.067	105.216
PF3D7_0405200	50.865	18.4792	7.16003	3.90337	223.531	156.297
PF3D7_0405300	0.92925	0.78214	0.36324	0.24986	0.22133	0.26488
PF3D7_0405400	70.123	79.91	96.4801	87.1338	52.7111	52.5137
PF3D7_0405500	53.5817	66.0301	138.812	182.208	39.6256	35.7019
PF3D7_0405600	25.8289	37.7998	99.9326	106.387	67.1641	86.2544
PF3D7_0405700	3.04136	2.40505	19.4538	23.4945	9.36975	8.06446
PF3D7_0405800	16.2329	10.4712	19.5293	8.34187	135.119	144.862
PF3D7_0405900	101.704	28.7314	3.60487	1.04337	479.238	240.265
PF3D7_0406000	51.4769	43.1201	69.5195	73.6843	168.583	120.391
PF3D7_0406100	176.043	242.016	376.917	341.812	246.54	265.924
PF3D7_0406200	1220.85	1232.21	1485.85	1191.54	663.658	418.37
PF3D7_0406400	64.2494	89.5713	65.1335	71.6011	97.3616	76.9565
PF3D7_0406500	168.361	144.991	65.8238	50.5492	60.5929	42.8233
PF3D7_0406600	1.8857	1.63706	6.79776	4.28632	6.9897	10.4098
PF3D7_0406700	7.29003	3.95864	1.86195	0.41816	52.5949	58.2279
PF3D7_0406800	7.12885	5.12021	12.8871	1.85329	38.4907	42.4977
PF3D7_0406900	1.69519	1.14656	0.53085	0.52156	0.94331	0.47533
PF3D7_0407000	54.3492	59.9037	37.4516	45.3826	11.5156	13.461
PF3D7_0407100	36.2272	25.5506	27.5222	25.3983	29.6888	32.5697
PF3D7_0407200	101.431	112.607	120.213	156.051	30.5585	39.4478
PF3D7_0407300	49.0027	68.0802	77.0163	91.2619	10.9745	16.9173
PF3D7_0407400	23.4949	18.5863	207.473	229.468	60.1703	85.0641
PF3D7_0407500	9.18102	20.8063	45.9834	59.7436	10.7302	21.8579
PF3D7_0407600	0.36273	0.16671	0.16048	0.0787	0.986	0.67225
PF3D7_0407700	19.179	7.9732	4.80355	2.64399	81.233	52.2727
PF3D7_0407800	48.6778	19.8134	2.26109	0.70243	201.423	133.401
PF3D7_0407900	102.029	45.8537	29.2383	19.845	59.3776	29.3231
PF3D7_0408000	355.706	146.103	10.3116	5.39188	112.901	11.2975
PF3D7_0408100	26.2547	27.3598	6.86276	7.43907	26.0096	25.0349
PF3D7_0408200	14.0191	6.14573	1.90948	1.81698	11.763	8.13181
PF3D7_0408300	79.008	138.373	196.356	236.476	66.3718	58.8382
PF3D7_0408400	3.96183	2.91341	9.76066	3.75631	31.4668	34.5156
PF3D7_0408500	16.9003	7.13145	12.6947	1.9049	120.975	133.874
PF3D7_0408600	5.98573	1.54663	0.59288	0.23538	3.17907	1.74378
PF3D7_0408700	0.36536	0.22389	0.25657	0.01618	0.20637	0.18523
PF3D7_0408800	0.20886	0.21332	0	0	0.06882	0
PF3D7_0408900	9.8904	4.56511	31.6024	7.9786	64.4539	74.5488
PF3D7_0409000	0.58255	0.38849	0.12634	0.11153	5.77515	6.72909
PF3D7_0409100	150.668	124.535	131.029	140.64	104.176	102.38
PF3D7_0409200	149.307	134.984	150.42	176.507	71.6754	75.6491
PF3D7_0409300	19.4973	29.2036	38.6374	44.2334	7.95838	9.57581
PF3D7_0409400	48.7395	62.7007	195.306	175.981	29.5652	36.1689
PF3D7_0409500	7.60895	5.43996	4.28248	0.68362	88.618	127.101
PF3D7_0409600	13.7259	8.18781	59.8485	42.3787	93.5674	106.581
PF3D7_0409700	13.9896	7.46676	43.924	33.781	90.3285	74.5593
PF3D7_0409800	178.825	218.211	181.783	221.007	230.52	155.906
PF3D7_0409900	7.54429	2.00447	0.57056	0.32706	45.8381	31.787
PF3D7_0410000	159.063	101.371	71.3454	132.311	82.4722	18.4939
PF3D7_0410100	2.41461	5.42554	0	3.49273	3.97788	0.63475
PF3D7_0410200	0.9041	1.66212	0	0.56048	1.78732	0
PF3D7_0410300	33.4242	32.4778	26.0886	26.7503	39.2239	38.8312
PF3D7_0410400	63.8578	82.3216	79.3072	101.986	40.669	50.5138
PF3D7_0410500	4.21491	2.26794	3.23428	4.46113	2.94685	1.45932
PF3D7_0410600	65.9321	64.0275	226.743	190.894	84.7884	41.5438
PF3D7_0410700	48.3995	22.3155	9.12969	4.95801	219.836	162.32
PF3D7_0410800	44.0843	24.7838	40.8275	38.5841	220.019	168.609
PF3D7_0410900	11.4048	22.1937	26.1851	21.8938	17.3432	18.7157
PF3D7_0411000	26.8031	67.0306	37.8477	71.0824	7.40546	6.23971
PF3D7_0411100	4.05821	2.94502	27.2991	19.7292	27.0238	37.6472
PF3D7_0411200	2.24235	2.12071	22.7749	20.7092	8.56915	10.7496
PF3D7_0411300	2.52556	1.86468	11.4279	5.92313	22.6481	24.2368
PF3D7_0411400	5.17543	8.2956	22.7231	22.1975	6.39875	6.82023
PF3D7_0411500	0	0	0	0	0	0
PF3D7_0411600	17.4165	6.17909	18.9256	56.258	13.5911	3.61452
PF3D7_0411700	0.47482	0.09699	0	0.19623	0.46933	0
PF3D7_0411800	3.77498	2.48107	5.23632	1.84531	45.3064	43.1719
PF3D7_0411900	6.64709	3.67874	5.7776	1.84648	56.814	65.2541
PF3D7_0412000	11.6918	7.16483	23.1841	11.8875	99.9355	114.566
PF3D7_0412100	7.11566	6.12075	23.4905	11.3315	38.1357	47.4672
PF3D7_0412200	5.1531	10.5667	7.07984	10.8943	6.33435	9.37822
PF3D7_0412300	3.3752	2.71627	4.95754	5.19314	24.7202	27.0027
PF3D7_0412400	6.80899	7.16174	3.12205	3.49906	0.48215	0.24337
PF3D7_0412500	0.97777	2.09715	0	0.60615	0	2.3133
PF3D7_0412600	1.22579	1.58143	0.38057	0.31996	0.19131	0
PF3D7_0412700	179.494	308.965	140.998	180.836	3.6752	6.77842
PF3D7_0412800	17.1109	29.9592	4.8065	22.1243	0.96648	2.3133
PF3D7_0412900	24.8722	48.4243	19.5065	28.4559	4.76658	4.22304
PF3D7_0413000	15.6443	31.1576	4.8065	23.0336	0.48324	1.5422
PF3D7_0413100	16.9135	31.6735	13.0593	19.2413	4.47624	3.74283
PF3D7_0413200	0.05835	0.03576	1.14744	1.70027	0.17304	0.13806
PF3D7_0413300	0.1268	0.0777	1.12198	1.37562	0.06267	0.25
PF3D7_0413400	2.23639	2.96405	0.6136	0.32242	0.10282	0.08203
PF3D7_0413500	31.6619	14.8936	5.40731	1.38226	379.742	395.116
PF3D7_0413600	184.227	193.443	267.311	260.828	674.671	637.304
PF3D7_0413700	21.0264	12.567	67.8227	19.5925	228.362	302.776
PF3D7_0413800	2.81848	1.58325	4.92623	2.18407	40.9377	49.6412
PF3D7_0413900	31.4025	53.011	69.8772	52.4292	117.335	119.457
PF3D7_0414000	12.087	8.26513	43.9288	18.1844	99.8046	103.401
PF3D7_0414100	1.73215	0.49898	7.58334	5.66274	6.08764	5.95448
PF3D7_0414200	11.4091	7.69958	2.27178	0.80576	158.168	179.268
PF3D7_0414300	116.618	189.578	383.776	497.617	252.097	277.749
PF3D7_0414400	0.86404	0.61095	1.82966	1.40091	0.19709	0.3145
PF3D7_0414500	2.90107	1.88891	6.12036	0.63695	3.52472	2.19255
PF3D7_0414600	45.6775	13.4817	7.6069	2.88947	214.693	198.125
PF3D7_0414700	25.8985	8.23404	23.7853	17.1989	117.331	77.4423
PF3D7_0414800	60.9394	25.4803	1.73034	0.34096	24.3552	4.94467
PF3D7_0414900	506.553	212.531	7.99342	2.8166	304.204	38.2197
PF3D7_0415000	55.4626	82.4154	43.7708	60.5469	58.5418	70.4946
PF3D7_0415100	21.2558	22.0786	6.16486	10.8382	8.82436	10.7702
PF3D7_0415200	2.48529	1.63875	5.03347	1.95361	24.4971	25.6914
PF3D7_0415300	82.5977	81.8256	104.757	84.2318	23.9041	27.902
PF3D7_0415400	134.525	151.781	101.523	148.325	241.804	271.618
PF3D7_0415500	177.215	189.546	171.009	228.021	117.149	135.623
PF3D7_0415600	3.63475	1.40678	48.3367	38.2465	11.8183	14.785
PF3D7_0415700	9.90467	2.94729	3.97941	1.97785	25.1818	28.1276
PF3D7_0415800	23.6573	8.51068	1.06171	0.26467	19.6605	4.9514
PF3D7_0415900	1235.94	1303.53	2295.22	2249.26	571.512	728.014
PF3D7_0416000	32.5825	18.4559	74.882	58.0568	159.794	129.076
PF3D7_0416100	18.0361	8.06943	22.7016	17.118	139.415	132.483
PF3D7_0416200	220.315	163.141	118.337	160.119	92.3149	74.1534
PF3D7_0416300	6.39285	2.6669	6.7868	2.31646	42.6905	39.0309
PF3D7_0416400	24.6537	12.0051	44.5803	34.4421	184.269	195.377
PF3D7_0416500	12.9178	7.19021	2.8839	1.18898	117.483	135.728
PF3D7_0416600	17.1873	4.86837	21.5541	8.42923	54.9684	68.5555
PF3D7_0416700	39.5996	41.4935	61.2829	72.283	136.273	209.546
PF3D7_0416800	294.774	342.42	589.145	711.241	677.16	773.006
PF3D7_0416900	9.89673	13.7988	13.4971	13.7678	9.04652	11.0127
PF3D7_0417000	1.27535	1.56309	1.01877	1.13652	2.04851	0.94292
PF3D7_0417100	0.98252	1.09947	0.67198	0.21186	0.63337	0.64009
PF3D7_0417200	9.39236	6.41983	21.061	6.58401	73.8784	113.3
PF3D7_0417300	34.0545	54.3967	88.3486	105.642	51.2366	62.5281
PF3D7_0417400	19.4229	16.6201	24.527	29.2448	24.521	14.9433
PF3D7_0417500	38.8145	21.38	123.148	66.9516	288.332	300.495
PF3D7_0417600	1.98761	0.96774	0.48184	0.11815	11.1151	12.4111
PF3D7_0417700	2.18286	0.97047	1.00993	0.47761	15.1459	14.2781
PF3D7_0417800	8.79992	7.31861	50.9214	41.8306	61.9443	67.9117
PF3D7_0417900	0.72944	1.23373	2.61043	2.33334	1.32666	1.26556
PF3D7_0418000	1.29067	0.77715	0.94175	0.2063	6.46771	5.06447
PF3D7_0418100	35.8582	51.3766	39.4342	44.2796	11.6776	13.8541
PF3D7_0418200	238.416	240.538	300.345	340.133	116.011	132.584
PF3D7_0418300	561.227	399.127	374.842	361.422	403.709	289.284
PF3D7_0418400	44.1996	50.9851	208.231	476.349	72.9471	99.3666
PF3D7_0418500	43.7655	36.7877	59.7105	48.9673	65.0059	97.3614
PF3D7_0418600	30.1677	14.0177	1.02126	0.25758	18.9573	3.18193
PF3D7_0418700	100.273	115.658	123.021	122.458	17.2058	20.6979
PF3D7_0418800	1.3435	1.1835	0.24766	0.41644	0.82999	0.19866
PF3D7_0418900	7.14855	4.78819	8.22674	2.02685	25.3609	28.2752
PF3D7_0419000	1.89567	1.13111	1.96184	1.36074	14.2013	12.7467
PF3D7_0419100	2.05753	1.30937	9.88099	7.1135	16.1137	21.8432
PF3D7_0419200	30.9924	36.9023	24.7868	34.2451	65.396	53.6955
PF3D7_0419300	6.7204	3.69094	3.17894	0.39303	60.4745	90.9985
PF3D7_0419400	4.73267	1.75539	0.21865	0.22611	59.205	52.9682
PF3D7_0419500	30.8489	24.9549	12.325	19.1749	47.3385	47.4613
PF3D7_0419600	710.1	546.894	457.139	439.386	548.674	567.416
PF3D7_0419700	55.3369	13.7711	3.38372	1.12955	298.103	166.472
PF3D7_0419800	156.783	212.009	134.43	185.182	58.5392	56.8075
PF3D7_0419900	41.7935	43.4941	36.6572	46.9839	72.1591	43.1504
PF3D7_0420000	70.8222	73.4752	67.743	68.6325	39.0469	38.508
PF3D7_0420100	93.1778	98.4948	118.664	160.355	61.1646	65.9707
PF3D7_0420200	2.10754	1.40481	5.67086	4.99689	4.34915	6.76493
PF3D7_0420300	103.666	65.138	45.201	39.16	29.3386	10.1681
PF3D7_0420400	7.58045	4.89783	40.7472	27.3788	34.2882	40.4827
PF3D7_0420500	14.8139	7.31667	2.0651	0.82241	44.9121	43.7666
PF3D7_0420600	24.3701	12.0064	23.814	12.5362	195.419	206.327
PF3D7_0420700	5.07845	4.41457	3.19466	3.58536	0.1515	0.13699
PF3D7_0420800	0	1.79755	0	2.12151	0	0.7711
PF3D7_0420900	12.5585	11.3449	7.30798	8.28084	2.28123	1.41823
PF3D7_0421000	0	1.79755	0	2.42459	0	0.7711
PF3D7_0421100	8.3079	7.86532	4.61926	5.36906	2.15265	1.27221
PF3D7_0421200	0.317	0.54393	0.06233	0	0	0
PF3D7_0421300	1.99542	2.51322	1.38017	1.70945	1.18938	1.37596
PF3D7_0421400	0	0	0	0	0	0
PF3D7_0421500	0.06528	0.12001	18.7411	21.7727	0.12905	0.82373
PF3D7_0421600	0.2037	0.03121	0.10014	0.03157	0.10067	0
PF3D7_0421700	1.07898	0.49416	0.04467	0.05633	0.22453	0.10748
PF3D7_0421800	0.51764	0.31722	0	0	0.7675	0.20411
PF3D7_0421900	8.55548	8.05154	1.20162	0.18942	4.53036	1.68678
PF3D7_0422000	18.5154	22.4415	52.9984	61.2029	28.2965	36.8008
PF3D7_0422100	46.1654	67.8972	131.681	140.022	116.785	133.224
PF3D7_0422200	9.74557	16.9391	22.9741	20.3999	9.75038	9.33025
PF3D7_0422300	58.5848	40.2955	37.2157	9.76756	46.9149	33.3915
PF3D7_0422400	1736.57	1813.95	2917.29	3127.08	707.69	999.79
PF3D7_0422500	54.9191	59.4974	67.2952	71.1563	34.3469	35.0736
PF3D7_0422600	17.631	14.8202	14.2661	19.3451	17.8901	19.1954
PF3D7_0422700	57.9534	79.5452	79.9895	69.3425	24.5265	29.8628
PF3D7_0422800	4.53074	2.17538	2.75532	0.92659	42.8451	57.8324
PF3D7_0422900	21.9093	7.4898	10.2361	7.85746	17.8082	16.6357
PF3D7_0423000	6.65894	3.61577	2.32038	1.3586	49.5736	58.6301
PF3D7_0423100	109.251	124.27	103.144	101.035	154.587	162.049
PF3D7_0423200	94.4225	114.545	119.513	120.853	309.837	341.802
PF3D7_0423300	39.9871	16.7602	0.77085	0.80057	182.537	113.628
PF3D7_0423400	109.293	42.7331	4.66319	1.25122	471.424	266.294
PF3D7_0423500	106.283	33.2523	7.53834	2.04757	605.499	440.953
PF3D7_0423600	49.9735	77.9478	65.1023	75.7758	44.2734	56.7388
PF3D7_0423700	401.456	414.782	263.498	249.173	1391.41	1691.66
PF3D7_0423800	78.7871	32.6456	4.40927	2.40455	85.3655	46.8394
PF3D7_0423900	194.254	123.534	12.7321	20.1189	22.9795	5.04495
PF3D7_0424000	5.24708	3.33167	205.291	280.682	8.62331	14.9068
PF3D7_0424100	130.12	38.5519	1.64169	0.6211	70.5189	8.39502
PF3D7_0424200	72.2521	28.518	1.53685	0.73076	17.7816	1.5056
PF3D7_0424300	83.8329	30.3549	3.34037	2.09673	17.2325	0.92144
PF3D7_0424400	5.72863	5.49231	0.98108	0.89356	0.32879	0.16759
PF3D7_0424500	201.953	200.84	56.243	85.7045	6.00364	4.34439
PF3D7_0424600	2739.54	1506.6	799.933	830.792	88.3859	68.3915
PF3D7_0424700	122.357	246.561	152.66	239.278	3.94731	6.42635
PF3D7_0424800	12.2919	4.83627	0.75531	2.81425	0	0.05508
PF3D7_0424900	44.7742	48.4675	10.2053	10.7089	0.45942	1.22181
PF3D7_0425000	0	0.07114	0	0	0.05738	0
PF3D7_0425100	26.3784	14.856	3.88487	3.57509	0.10556	0.16844
PF3D7_0425200	14.857	9.92156	1.59176	2.06641	0.18827	0
PF3D7_0425250	0	0	0	0	0	0
PF3D7_0425300	0	0	0	0	0	0
PF3D7_0425400	15.9309	11.6802	2.5172	3.58593	0.18746	0.07478
PF3D7_0425500	0.21639	0.26521	31.1319	43.5531	1.63984	2.04784
PF3D7_0425600	0.14426	0.44202	16.2397	20.5245	0.28519	0.7395
PF3D7_0425700	0.33846	0.08296	0.06655	0.12589	0.13382	0
PF3D7_0425800	0.47045	0.39072	0.14606	0.22257	0.17132	0.09763
PF3D7_0425900	8.25838	7.96454	206.376	473.144	35.9307	28.0265
PF3D7_0426000	2.7116	1.94387	1.11667	0.64703	5.15829	2.92928
PF3D7_0500100	12.893	7.51626	10.6187	7.95567	34.8937	25.9774
PF3D7_0500200	0	0	1.80244	0	0	0
PF3D7_0500300	0.51612	0	0.12686	0.67992	0	0
PF3D7_0500400	0.23466	0	0.05768	0.40006	0	0.04627
PF3D7_0500500	0.28387	0.08698	0.90703	0.74791	0	0
PF3D7_0500600	2.21426	0.52526	0.63202	0.30996	10.2374	3.77413
PF3D7_0500700	0.24	0.58829	0.94382	1.78538	1.89781	1.32489
PF3D7_0500800	460.892	138.781	4906.89	4093.42	1427.9	1386.26
PF3D7_0500900	9.04151	2.48995	1.36757	1.49772	31.3703	19.3127
PF3D7_0501000	161.585	355.895	1769.54	2225.18	140.056	217.436
PF3D7_0501100	1240.07	747.713	179.528	249.415	77.3782	56.7418
PF3D7_0501200	74.3905	81.6151	2732.27	3311.74	309.438	343.601
PF3D7_0501300	5921.98	6205.63	1241.63	1411.44	32.876	41.6804
PF3D7_0501400	1791.72	1855.24	140.508	81.6713	37.4138	31.3827
PF3D7_0501500	121.849	33.2166	4.47688	1.42845	783.877	458.621
PF3D7_0501600	232.9	66.6649	6.23399	2.80286	1071.75	587.542
PF3D7_0501700	0.3602	0.01698	0.08172	0.01718	0.24649	0.06555
PF3D7_0501800	11.868	6.70953	39.4227	17.032	119.612	115.616
PF3D7_0501900	15.3768	15.2815	18.6283	22.2783	47.5902	49.642
PF3D7_0502000	29.5347	41.0168	26.8454	33.244	27.6391	34.8494
PF3D7_0502100	11.4212	5.79424	21.5372	19.4999	73.1953	64.3047
PF3D7_0502200	13.4278	15.9715	35.1232	46.7511	52.3073	50.2516
PF3D7_0502300	0.30555	0.09362	0.0751	0.09471	1.35911	0.96387
PF3D7_0502400	212.751	228.624	41.4139	62.5583	3.27277	4.70009
PF3D7_0502500	0.99831	0.86101	0.21811	0.29798	0.07309	0.08748
PF3D7_0502600	3.9303	3.80213	14.2413	6.17554	8.625	12.4177
PF3D7_0502700	7.1666	11.9496	18.3521	15.5325	8.56651	12.2237
PF3D7_0502800	58.6661	66.1382	76.3293	112.961	13.2365	15.9668
PF3D7_0502900	69.7102	61.3984	288.477	290.841	301.034	318.775
PF3D7_0503000	65.9157	27.4759	76.2369	47.6044	216.713	192.232
PF3D7_0503100	4.25275	4.03447	22.9962	17.0352	44.219	48.4373
PF3D7_0503200	7.45299	4.14079	14.9198	9.22673	68.255	70.886
PF3D7_0503300	309.563	375.087	475.633	507.177	130.474	214.204
PF3D7_0503400	1199.08	550.227	233.526	85.0453	1895.59	1687.01
PF3D7_0503500	6.23026	3.612	17.6389	22.4367	27.4952	14.6178
PF3D7_0503600	118.256	49.7409	3.88356	2.78888	48.7788	6.70625
PF3D7_0503800	1145.08	1262.6	2475.74	2962.89	663.155	820.598
PF3D7_0503900	1.22774	1.15906	10.4068	10.2236	9.01973	11.645
PF3D7_0504000	4.07097	2.96776	49.1311	37.3088	35.1166	37.2939
PF3D7_0504100	46.0806	12.6618	25.5751	14.7441	101.529	58.3794
PF3D7_0504200	25.3238	6.27178	25.1553	15.4007	79.2444	53.9462
PF3D7_0504300	2.15109	1.01861	2.59551	0.36369	6.57205	6.70856
PF3D7_0504400	8.32267	5.18936	26.0638	11.1668	73.6364	81.2637
PF3D7_0504500	1.11593	0.39077	0.7053	0.24707	0.86668	1.76012
PF3D7_0504600	19.7537	9.35245	4.47306	1.4995	133.492	109.594
PF3D7_0504700	7.36759	7.04488	10.9067	4.7647	15.1572	15.2456
PF3D7_0504800	3.26876	1.21191	1.47263	0.30952	31.994	27.0274
PF3D7_0504900	18.312	7.94872	5.00098	1.34018	132.737	152.637
PF3D7_0505000	17.3795	22.3244	26.2298	32.8492	3.33201	4.69888
PF3D7_0505100	14.23	15.7278	26.7637	28.435	51.9293	48.7681
PF3D7_0505200	22.544	8.16997	26.0621	25.0116	40.8789	31.5421
PF3D7_0505300	8.62737	2.86375	0.38876	0.02228	8.812	7.28575
PF3D7_0505400	12.5883	4.62124	8.6984	3.93873	113.365	111.708
PF3D7_0505500	9.85187	5.63814	17.8029	7.23809	78.1624	90.6783
PF3D7_0505600	10.473	23.492	25.1262	30.7066	32.3582	39.6342
PF3D7_0505700	53.6795	56.0982	57.3818	51.162	88.9812	105.392
PF3D7_0505800	422.135	431.413	1066.26	1211.92	915.905	1037.38
PF3D7_0505900	77.6056	107.535	204.371	199.849	173.452	206.421
PF3D7_0506000	21.1091	27.6729	39.5806	57.8661	37.5048	45.0952
PF3D7_0506100	176.964	211.366	288.144	327.851	85.4979	115.354
PF3D7_0506200	49.2983	56.0228	25.9155	29.6467	13.6574	15.6042
PF3D7_0506300	7.00974	3.83302	40.5018	12.3346	37.0424	54.6006
PF3D7_0506400	22.7519	7.37458	0.73946	0.6994	14.8689	10.2319
PF3D7_0506500	11.2182	11.4057	41.3841	42.2852	29.3385	34.1329
PF3D7_0506600	0	0	0.27226	0	0	0
PF3D7_0506700	11.2414	10.5551	28.6456	35.8754	61.4185	53.9957
PF3D7_0506800	52.4683	79.4837	68.4228	92.3005	51.8391	55.09
PF3D7_0506900	49.4995	16.6392	3.50052	1.93807	357.317	280.654
PF3D7_0507000	6.22636	4.19712	13.8754	10.5504	29.9517	43.0469
PF3D7_0507100	800.696	1043.52	1767.51	1513.69	359.016	557.802
PF3D7_0507200	7.51422	2.95896	0.11236	0.19483	41.7405	50.6972
PF3D7_0507300	20.2526	7.19323	0.24194	0.15255	4.88914	0.31051
PF3D7_0507400	158.141	61.9806	2.38764	1.59409	51.5402	19.7156
PF3D7_0507500	222.073	70.0302	4.52048	1.82108	139.343	11.1048
PF3D7_0507600	30.9614	52.7085	48.2269	67.001	54.7473	71.4713
PF3D7_0507700	42.9658	54.6868	99.0798	108.85	125.815	145.483
PF3D7_0507800	133.482	141.054	192.738	189.954	117.823	86.987
PF3D7_0507900	156.795	192.171	119.511	196.368	56.7601	78.8089
PF3D7_0508000	51.6052	21.9558	1.79214	0.77933	587.135	589.642
PF3D7_0508100	16.7198	7.56582	1.20091	0.3664	178.795	186.724
PF3D7_0508200	9.14598	6.47574	4.49597	2.75831	39.8876	40.3527
PF3D7_0508300	32.7752	58.4074	165.782	258.491	130.728	170.26
PF3D7_0508400	4.73565	1.87347	0.64829	2.00672	12.2653	15.0805
PF3D7_0508500	9.58641	5.09376	2.42261	2.10303	31.8387	23.6188
PF3D7_0508600	60.7295	66.2292	32.3205	39.6703	83.9237	72.4994
PF3D7_0508700	36.9467	41.313	43.1134	41.0978	48.742	52.98
PF3D7_0508800	41.8382	11.353	92.7401	82.1169	214.1	180.681
PF3D7_0508900	23.1507	9.86934	2.81491	1.19634	161.064	125.449
PF3D7_0509000	44.9561	48.4257	106.699	101.352	208.876	216.146
PF3D7_0509100	13.6453	4.72528	7.44178	1.32473	118.399	121.103
PF3D7_0509200	1.88199	1.19307	1.85029	0.40231	6.79955	8.03512
PF3D7_0509300	54.0512	35.4474	73.4649	88.5314	41.8043	50.5535
PF3D7_0509400	77.4785	83.6093	105.186	106.098	11.5555	14.1893
PF3D7_0509500	4.79546	3.39313	4.56888	3.5858	18.3251	23.7438
PF3D7_0509600	12.6278	14.2835	71.4992	57.9297	36.7542	46.6739
PF3D7_0509700	3.22219	1.42987	1.36548	0.72324	4.22834	3.68024
PF3D7_0509800	51.4175	57.0723	48.4717	54.7018	48.6213	40.0378
PF3D7_0509900	4.4698	2.22554	4.39451	3.03073	21.5386	29.5221
PF3D7_0510000	5.73175	2.27277	2.54137	0.78381	27.9112	30.3565
PF3D7_0510100	12.9518	5.247	26.6186	7.67423	110.349	78.5663
PF3D7_0510200	30.0585	38.4804	41.1187	40.8237	51.5153	52.2347
PF3D7_0510300	1.42509	3.27489	3.85298	2.42949	1.76079	0.91314
PF3D7_0510400	21.4498	35.8489	29.9368	30.9031	5.09048	7.29477
PF3D7_0510500	31.8211	40.3968	95.7094	97.2216	149.191	155.011
PF3D7_0510600	0	1.51669	0	0	0.81547	0
PF3D7_0510700	0.82183	0.23244	0.74584	0.86219	0.18746	0.04986
PF3D7_0510800	0.7185	0.85964	0.87459	0.29695	0.8793	0.86344
PF3D7_0510900	7.1012	14.5909	17.6593	13.4657	4.95473	3.62367
PF3D7_0511000	533.111	906.406	1473.43	1923.95	857.06	1009.11
PF3D7_0511100	7.33326	17.9755	17.4836	15.2294	19.9336	16.7714
PF3D7_0511200	13.6862	5.50619	2.09462	1.03364	172.547	190.737
PF3D7_0511300	3.72352	4.78228	20.287	17.9472	13.8633	16.9215
PF3D7_0511400	1.61255	1.30581	3.11416	2.71338	2.6186	2.13465
PF3D7_0511500	87.1202	60.6018	82.1383	77.2254	41.5119	25.647
PF3D7_0511600	18.3156	6.19253	1.9663	2.08816	114.035	66.4934
PF3D7_0511700	39.7219	40.5198	73.5395	91.9827	90.7281	50.6997
PF3D7_0511800	181.889	239.349	320.113	367.625	451.736	526.026
PF3D7_0511900	1.47468	4.51847	6.27278	7.18296	2.1121	2.7769
PF3D7_0512000	67.2827	112.909	357.423	329.819	179.221	214.269
PF3D7_0512100	7.84489	4.49388	33.3661	17.2329	58.1572	84.7312
PF3D7_0512200	3.85667	8.59044	30.4986	35.4887	5.13809	10.3675
PF3D7_0512300	39.7851	51.6538	49.1423	62.2868	34.8265	38.422
PF3D7_0512400	5.8042	8.89215	3.22138	4.7589	1.29549	0.73829
PF3D7_0512450	0.04889	0.02996	0.19226	0	0	0.03855
PF3D7_0512500	4.35693	4.58178	10.3916	6.01886	17.1999	14.9954
PF3D7_0512600	170.526	229.658	210.589	199.621	491.605	576.943
PF3D7_0512700	18.9573	59.4244	230.482	258.064	24.9074	47.804
PF3D7_0512800	1.21701	1.467	12.2675	8.2576	3.87325	5.27347
PF3D7_0512900	4.21801	1.67254	12.0343	16.2532	29.2668	30.786
PF3D7_0513000	11.5703	10.2361	54.5538	42.9859	84.1641	90.5398
PF3D7_0513100	25.2299	18.7245	10.0421	10.0664	119.515	123.445
PF3D7_0513200	39.6299	45.264	39.5962	42.6962	30.0381	25.0579
PF3D7_0513300	689.953	1161.07	2519.28	1536.53	861.52	1047.68
PF3D7_0513400	8.8919	13.0589	35.7222	34.1195	21.8973	27.9288
PF3D7_0513500	38.1916	88.3318	131.852	172.061	30.792	57.0459
PF3D7_0513600	30.8866	19.218	117.776	56.4385	159.326	168.747
PF3D7_0513700	4.84235	4.04816	4.31997	0.98211	4.9637	4.64388
PF3D7_0513800	11.846	6.54638	34.2116	10.7533	89.3876	109.77
PF3D7_0513900	5.30116	2.86959	12.0742	5.14859	37.4656	38.9498
PF3D7_0514000	4.07597	1.85733	1.6954	0.38874	6.30162	5.19255
PF3D7_0514100	3.05129	1.43044	2.59491	0.69043	24.6261	24.5086
PF3D7_0514200	8.94692	10.5617	14.1537	14.911	54.8905	56.6264
PF3D7_0514300	5.39765	3.45102	31.8021	26.6484	39.4659	41.0461
PF3D7_0514400	0	0	0	0	0	0
PF3D7_0514500	1.52776	1.18589	1.00135	0.50512	9.36275	8.99615
PF3D7_0514600	75.1892	77.0786	132.605	161.07	35.7841	38.2865
PF3D7_0514700	0.4369	0.47501	0.72051	0.28832	0.23682	0.16672
PF3D7_0514800	7.64152	16.7775	9.95328	10.7115	12.9416	21.3417
PF3D7_0514900	29.7674	31.232	24.2405	34.7015	35.2192	34.8575
PF3D7_0515000	93.9332	128.989	137.138	125.492	91.0299	105.937
PF3D7_0515100	1.57463	1.26821	2.96352	0.83671	11.5622	27.4615
PF3D7_0515200	4.76919	3.01687	2.57131	0.38149	41.6667	51.0785
PF3D7_0515300	10.7731	13.8038	14.0884	12.6413	39.1403	42.1792
PF3D7_0515400	66.3747	27.2818	1.58955	0.53694	119.288	43.5109
PF3D7_0515500	0.27471	0.32266	0.09003	0.04258	0.8825	0.7041
PF3D7_0515600	1.52996	1.45485	0.84719	0.20714	3.59822	4.77082
PF3D7_0515700	247.63	75.5503	17.0384	5.52097	1515.59	1038.86
PF3D7_0515800	23.5527	44.2515	65.9056	87.1247	74.1914	117.774
PF3D7_0515900	7.6899	4.71243	24.6534	28.9348	53.2077	86.0103
PF3D7_0516000	3.52808	1.78927	25.676	19.0936	5.91244	7.32366
PF3D7_0516100	1.15451	0.88717	4.12586	1.69272	3.99412	5.051
PF3D7_0516200	1308.55	1329.18	1876.91	2089.08	442.211	579.846
PF3D7_0516300	35.9352	49.9335	107.766	154.821	8.32205	9.92139
PF3D7_0516400	22.9819	22.5497	28.5171	35.7193	90.4131	98.47
PF3D7_0516500	3.12864	1.97812	3.22242	2.09346	2.20894	1.5274
PF3D7_0516600	4.49282	2.7616	14.2987	11.4626	20.2609	22.896
PF3D7_0516700	70.67	75.034	54.8925	68.0892	103.492	76.9869
PF3D7_0516800	8.53544	4.73756	2.2002	0.98031	83.2719	84.7722
PF3D7_0516900	863.639	991.03	1625.59	1466.82	359.263	486.656
PF3D7_0517000	1673.84	1851.05	3715.02	3886.34	862.756	955.488
PF3D7_0517100	4.7966	3.58945	15.5984	15.1823	7.978	10.6572
PF3D7_0517200	23.2162	14.3549	4.64704	11.2037	1.54591	0.9319
PF3D7_0517300	1392.68	1066.58	676.438	613.587	288.295	380.533
PF3D7_0517400	27.9332	30.6583	111.536	81.4118	114.689	123.165
PF3D7_0517500	2.94031	2.63841	1.44539	1.52983	1.58292	0.84885
PF3D7_0517600	8.10914	7.45402	4.72448	5.91148	4.45305	2.13171
PF3D7_0517700	245.557	299.605	385.827	377.554	96.0513	120.335
PF3D7_0517800	0.73639	0.33845	0.63349	0.17119	1.45578	1.08889
PF3D7_0517900	22.6272	16.2453	4.35669	3.54936	151.716	156.549
PF3D7_0518000	68.516	87.5561	59.6999	53.3957	72.3788	67.4142
PF3D7_0518100	3.88982	4.25942	30.469	30.8344	21.0524	20.9202
PF3D7_0518200	54.6662	23.3886	7.70132	3.09961	736.06	816.357
PF3D7_0518300	94.8456	118.538	293.924	305.022	517.477	570.885
PF3D7_0518400	0.57391	0.23446	0	0.29648	0.56728	0.15087
PF3D7_0518500	48.286	62.9224	57.6331	50.0637	53.1068	56.8959
PF3D7_0518600	7.68356	4.96192	3.30282	0.75828	53.3852	57.0761
PF3D7_0518700	2.54246	3.64965	3.02467	3.1091	3.38522	2.44452
PF3D7_0518800	1.07842	0.72695	1.80244	0.26742	0.85277	0.34019
PF3D7_0518900	7.67172	3.31856	1.33103	1.46874	3.45702	0.88973
PF3D7_0519000	6.21083	2.98064	58.1194	40.5902	15.4587	14.6351
PF3D7_0519100	18.3038	8.84396	12.8045	3.81872	136.215	157.952
PF3D7_0519200	568.814	399.17	872.727	908.836	947.512	791.711
PF3D7_0519300	4.20335	3.34445	8.66503	3.34128	26.0346	33.2826
PF3D7_0519400	1744.72	2230.11	3507.97	3846.81	958.273	1328.16
PF3D7_0519500	5.922	6.75437	40.9122	40.8656	16.5561	25.338
PF3D7_0519600	30.4389	43.1734	58.4219	72.1783	50.3374	53.8621
PF3D7_0519700	669.797	981.436	444.016	495.36	341.397	443.272
PF3D7_0519800	145.449	222.457	191.463	235.969	64.002	82.4176
PF3D7_0519900	6.19006	5.20299	24.96	27.1988	32.0398	38.1628
PF3D7_0520000	1550.41	1785.82	2671.44	2719.98	741.988	974.049
PF3D7_0520100	29.5924	51.2379	58.8609	69.6768	21.715	25.0798
PF3D7_0520200	18.0915	17.248	59.4959	56.5462	36.5441	41.2366
PF3D7_0520300	116.557	158.928	192.999	292.568	109.147	126.119
PF3D7_0520400	17.9932	11.7853	44.5477	40.9601	105.56	125.412
PF3D7_0520500	16.6236	7.02259	16.8305	14.033	69.0829	48.7019
PF3D7_0520600	630.948	633.285	518.112	577.355	103.612	128.819
PF3D7_0520700	7.42352	9.85889	9.00664	14.7713	4.77291	7.75844
PF3D7_0520800	6.56247	6.92124	23.8185	23.0623	39.7984	44.2143
PF3D7_0520900	341.776	349.793	579.078	366.103	1012.31	1035.71
PF3D7_0521000	76.427	114.243	148.029	145.501	41.7736	62.4122
PF3D7_0521100	0.33137	0.20306	0.16997	0.05359	2.46366	1.57931
PF3D7_0521200	1.13677	1.27031	1.90653	0.5389	7.99767	8.49029
PF3D7_0521300	28.2107	26.6328	18.3993	22.2712	17.7553	15.1456
PF3D7_0521400	4.84543	4.81316	36.0744	29.4326	40.556	51.1863
PF3D7_0521500	6.3565	7.68012	22.4271	19.1719	21.7012	23.6781
PF3D7_0521600	25.8554	39.3331	10.7031	9.56087	6.94967	9.30088
PF3D7_0521700	17.0616	22.2399	13.7174	17.8497	6.76649	9.27241
PF3D7_0521800	3.49368	2.18335	0.95223	0.90064	19.9678	22.8329
PF3D7_0521900	2.66326	4.00047	2.78891	2.22697	4.1263	2.57901
PF3D7_0522000	73.74	93.3729	298.003	398.289	112.152	151.328
PF3D7_0522100	16.6726	10.1642	2.57626	2.14214	63.9849	38.0831
PF3D7_0522200	128.426	209.023	166.194	236.863	163.372	167.862
PF3D7_0522300	177.598	189.527	224.158	209.931	30.1277	30.851
PF3D7_0522400	3.47913	1.23693	0.47172	0.11136	17.655	7.46888
PF3D7_0522500	15.413	5.73172	12.6926	3.10333	132.297	149.187
PF3D7_0522600	10.9544	5.82162	0.84908	0.36632	90.0382	93.5236
PF3D7_0522700	10.3819	5.22603	17.6193	7.66196	75.3771	86.2612
PF3D7_0522800	160.688	166.425	178.88	206.417	66.4127	73.3846
PF3D7_0522900	1.58659	0.98964	0.77993	0.3864	1.89033	1.39647
PF3D7_0523000	483.019	368.286	302.749	347.681	68.2694	71.366
PF3D7_0523100	23.3979	27.8957	99.6563	99.9802	79.3821	80.587
PF3D7_0523200	5.37019	5.90893	14.5438	16.6456	10.9715	12.5006
PF3D7_0523300	20.3204	14.8195	17.6666	9.99448	144.75	159.061
PF3D7_0523400	78.5648	81.6978	95.6304	97.7667	148.27	164.367
PF3D7_0523500	3.66663	2.3652	3.22541	1.43561	9.1561	9.588
PF3D7_0523600	11.846	6.28711	26.8286	12.1958	117.615	128.121
PF3D7_0523700	1.58746	0.90857	5.86007	5.99751	5.12187	4.27542
PF3D7_0523800	54.3732	86.1841	17.8086	17.8791	32.6345	32.8505
PF3D7_0523900	52.4113	80.1629	20.0389	25.5384	64.7043	101.292
PF3D7_0524000	438.548	591.573	464.548	432.616	186.309	237.663
PF3D7_0524100	99.6711	83.1657	38.0251	37.0668	30.049	28.7163
PF3D7_0524200	7.66444	4.78381	1.25589	0.43995	36.0558	35.0352
PF3D7_0524300	20.4863	32.2963	51.8145	61.5566	47.4453	57.3777
PF3D7_0524400	222.102	263.739	192.772	203.27	63.3954	64.7533
PF3D7_0524500	53.935	70.6699	56.5151	98.6577	67.1663	88.1477
PF3D7_0524600	21.9998	9.4058	32.1924	18.8187	259.01	242.896
PF3D7_0524700	41.7166	75.8025	263.632	302.616	51.4923	83.9661
PF3D7_0524800	19.8343	15.0394	31.6262	30.0976	28.6014	12.4987
PF3D7_0524900	33.7226	42.885	58.1518	76.0931	9.30076	9.10465
PF3D7_0525000	7.73893	6.65477	80.964	121.952	18.9697	17.6943
PF3D7_0525100	450.376	335.221	247.485	176.104	183.451	174.861
PF3D7_0525200	10.4886	5.40723	11.4577	5.25627	75.3108	71.7059
PF3D7_0525300	20.0372	9.00641	1.07698	0.48102	17.4598	6.94708
PF3D7_0525400	5.782	3.34161	2.17217	0.64112	29.7842	46.34
PF3D7_0525500	13.0299	18.7687	21.4436	30.174	4.30482	4.8959
PF3D7_0525600	5.68745	4.28962	26.8522	11.1974	34.7191	33.8615
PF3D7_0525700	10.6666	5.00455	30.1499	17.4611	120.59	145.895
PF3D7_0525800	794.478	314.064	13.5093	3.98728	544.583	85.1923
PF3D7_0525900	2.37628	0.79856	0.52754	0.14256	1.28808	0.36271
PF3D7_0526000	2.58981	2.37224	18.949	21.4461	15.5211	16.9197
PF3D7_0526100	1.23413	0.88782	7.80763	6.71936	14.1082	11.3831
PF3D7_0526200	27.4672	8.96117	46.8847	35.4004	190.307	167.132
PF3D7_0526300	77.4067	101.737	78.3059	119.377	35.0348	46.9085
PF3D7_0526400	9.72367	3.20282	1.61323	0.7535	59.0499	57.7046
PF3D7_0526500	45.5562	57.6158	38.0269	41.102	19.5633	23.3
PF3D7_0526600	2.26075	1.1113	3.41288	0.96448	8.85689	9.01802
PF3D7_0526700	9.82676	9.42193	37.5052	31.1439	90.2571	102.857
PF3D7_0526800	151.614	217.935	294.896	339.664	120.397	138.328
PF3D7_0526900	340.229	364.443	325.143	415.683	218.469	233.939
PF3D7_0527000	43.8397	18.5075	49.6821	11.1882	366.403	386.558
PF3D7_0527100	549.42	475.823	591.906	607.662	953.26	758.625
PF3D7_0527200	83.1345	101.824	207.191	153.06	246.667	246.99
PF3D7_0527300	81.5602	71.3952	160.373	144.574	79.8891	76.4869
PF3D7_0527400	204.248	234.473	138.501	199.538	55.1057	66.7373
PF3D7_0527500	668.286	470.859	1144.7	736.706	296.007	301.295
PF3D7_0527600	19.7323	24.8642	50.658	36.967	90.2734	95.4234
PF3D7_0527700	0	0	0	0	0	0.713
PF3D7_0527800	0	0	0.78178	0	0	0.6271
PF3D7_0527900	88.7259	86.9222	67.9405	74.9492	29.8759	31.9381
PF3D7_0528000	129.711	153.691	276.335	285.75	406.037	509.526
PF3D7_0528100	99.8034	89.5877	92.1453	96.2453	118.432	103.856
PF3D7_0528200	267.353	326.292	295.502	332.006	94.5394	127.745
PF3D7_0528300	19.6095	5.28958	0.65279	0.08232	45.6354	11.3803
PF3D7_0528400	64.9183	20.8353	2.17887	0.50264	174.607	112.581
PF3D7_0528500	10.6428	5.77785	3.58147	0.92988	86.8418	100.662
PF3D7_0528600	132.621	128.712	133.856	169.449	53.3386	73.8181
PF3D7_0528700	158.935	153.691	137.372	192.799	91.3321	95.3811
PF3D7_0528800	70.7428	94.1209	90.8187	136.332	13.7831	21.4453
PF3D7_0528900	4.70738	1.82503	2.45572	4.40714	2.27903	0.68187
PF3D7_0529000	94.2325	76.7705	85.766	109.258	90.3052	68.7723
PF3D7_0529100	10.0434	6.66755	43.2585	43.6574	61.9281	109.944
PF3D7_0529200	2.28413	1.27695	3.1912	1.93768	3.96097	6.19407
PF3D7_0529300	4.00711	2.02225	16.6854	10.1313	35.8805	46.5964
PF3D7_0529400	32.8677	16.4199	27.1903	17.3343	272.598	237.723
PF3D7_0529500	87.7547	120.811	124.849	136.838	72.365	82.7967
PF3D7_0529600	0	0	0	0	0	0
PF3D7_0529700	1.85003	1.14737	12.1623	8.15258	8.30613	6.09965
PF3D7_0529800	7.36018	3.60547	7.31561	3.61876	53.1955	56.9984
PF3D7_0529900	265.619	288.034	167.797	219.313	229.971	222.259
PF3D7_0530000	297.671	254.363	134.19	57.3365	229.884	266.265
PF3D7_0530100	236.741	143.347	80.0091	87.8041	137.114	91.1244
PF3D7_0530200	8.29707	5.44402	13.1012	4.98772	96.3854	123.96
PF3D7_0530300	6.5224	2.67397	0.80717	0.27333	59.4364	58.4759
PF3D7_0530400	0.83809	0.45316	4.84689	3.22429	2.41213	1.95367
PF3D7_0530500	0.39208	0.06674	0.17132	0.05401	0.23683	0.18896
PF3D7_0530600	52.0531	70.8088	61.7013	72.149	29.8033	38.301
PF3D7_0530700	15.9722	22.8715	28.0342	27.4779	6.8808	7.8906
PF3D7_0530750	8.70322	4.4445	12.1219	6.2946	52.3332	69.2082
PF3D7_0530800	8.79992	4.28241	3.56246	1.60451	13.3033	10.4779
PF3D7_0530900	4.75182	1.92451	0.39605	0.12232	37.5675	31.6003
PF3D7_0531000	13.3238	20.4503	17.1511	17.2496	43.2465	35.4325
PF3D7_0531100	2.99145	1.58843	0.36062	0.24255	28.4411	28.3034
PF3D7_0531200	4.62612	1.82695	13.1393	4.84351	19.2053	19.3766
PF3D7_0531300	9.81072	3.87142	8.33018	2.25769	53.5562	47.7117
PF3D7_0531400	22.225	31.2309	23.4563	31.5473	11.8748	13.7821
PF3D7_0531500	0.176	0.8089	1.81686	0.60009	0.17397	1.80437
PF3D7_0531600	2566.18	11081.2	2073.4	2030.33	2607.37	12011.8
PF3D7_0531700	5.14758	7.54822	8.85654	9.11752	2.18063	11.3087
PF3D7_0531800	283.507	5140.83	464.417	962.915	347.111	6346.39
PF3D7_0531900	83.2455	153.447	202.815	138.576	101.954	255.799
PF3D7_0532000	4471.15	8821.29	3275	2369.11	2953.63	8484.72
PF3D7_0532100	3546.08	3880.94	15736.9	15918.4	1972.41	2239.54
PF3D7_0532200	12.7928	17.342	12.9585	30.2806	42.0545	38.8267
PF3D7_0532300	194.332	814.212	1669.99	2532.28	57.7328	76.0326
PF3D7_0532400	27.4478	67.7395	559.539	853.592	102.234	126.368
PF3D7_0532500	6.13109	6.74082	204.946	497.798	55.9686	76.936
PF3D7_0532600	14.8023	14.5635	696.275	1304.06	59.331	75.9318
PF3D7_0532700	0.31095	0.14291	0.30571	0.24096	0.99892	0.12261
PF3D7_0532800	2.77097	4.57964	16.4283	14.4191	0.82999	0.9933
PF3D7_0532900	0.20689	0.21131	1.08485	2.0094	0.34084	0.10878
PF3D7_0533000	0.89795	0.58958	13.9991	24.374	1.07778	0.75873
PF3D7_0533100	1.61957	1.2651	2.68572	1.43924	3.71017	1.92957
PF3D7_0600100	0	0	0	0	0.08364	0
PF3D7_0600200	0.59583	0.64131	0.19526	0.17995	0.19632	0.13856
PF3D7_0600300	0.05914	0.14496	2.79087	3.88618	0.40919	0.46639
PF3D7_0600400	1.99093	0.80321	0.39148	0.64797	0.0164	0
PF3D7_0600500	0	0	0.34792	0.98722	0	0.09303
PF3D7_0600600	0.14966	0.09171	0.14714	0.06185	0.14793	0.31473
PF3D7_0600700	0.12571	0	0.61798	1.0521	0.31065	0.04957
PF3D7_0600800	0.24719	0.11361	0.60756	0.42141	0	0
PF3D7_0600900	0	0.168	0.47167	0.08497	0	0
PF3D7_0601000	76.2186	68.1476	57.3524	69.5553	5.12077	3.46994
PF3D7_0601100	36.8568	32.0408	16.0113	18.0073	0.18827	0.75107
PF3D7_0601200	1.59147	1.14737	306.491	458.015	7.40281	13.2891
PF3D7_0601300	8.16247	10.9092	6.7257	8.8673	1.61364	0.9196
PF3D7_0601400	0.12791	0.26127	0.50301	0.42289	0	0
PF3D7_0601500	6.91019	15.0372	21.8603	37.7093	4.83239	5.22716
PF3D7_0601600	14.3344	13.1528	17.4843	32.2187	78.6484	66.4367
PF3D7_0601700	8.34475	15.6666	44.2281	74.5874	8.92325	14.7173
PF3D7_0601800	0.43708	1.60708	1.71888	2.16768	0.86407	3.79166
PF3D7_0601900	254.277	457.017	1881.74	2525.94	111.089	110.016
PF3D7_0602000	2.41722	2.02506	3.02328	1.27088	9.45138	10.5691
PF3D7_0602100	65.9017	77.5769	73.9173	82.0822	9.60933	11.391
PF3D7_0602200	36.8692	59.3086	147.045	142.42	30.169	38.1968
PF3D7_0602300	0.62857	0.94158	0.13733	0.77933	2.07102	3.02932
PF3D7_0602400	6.96582	6.09405	48.7235	33.456	38.9708	47.0736
PF3D7_0602500	7.9894	9.18881	67.2214	51.8255	19.3423	27.6226
PF3D7_0602600	47.7623	56.7829	46.3579	56.6861	27.4754	31.2776
PF3D7_0602700	4.56955	4.04161	0.69473	0.90533	0.97786	1.3003
PF3D7_0602800	15.0632	15.2111	6.92002	7.77826	2.45354	2.68156
PF3D7_0602900	61.6555	45.1392	13.5011	21.5723	116.485	89.9901
PF3D7_0603000	41.8107	46.265	31.0761	38.96	64.6505	51.2884
PF3D7_0603100	2.62249	3.00584	3.10353	1.02362	37.731	52.2023
PF3D7_0603200	9.83465	4.4558	38.8593	11.6446	46.6704	50.7259
PF3D7_0603300	20.3402	30.7003	121.579	110.614	26.0186	30.5903
PF3D7_0603400	20.1665	27.6349	39.301	39.7784	22.7109	25.616
PF3D7_0603500	8.11305	3.96519	4.79563	1.66622	84.3263	89.8103
PF3D7_0603600	2.37735	3.23241	3.32336	3.44268	2.68035	3.24437
PF3D7_0603700	1.83332	1.79148	6.18674	3.40957	13.0768	18.4048
PF3D7_0603800	6.24953	2.3687	0.95893	0.29113	48.9904	44.3287
PF3D7_0603900	0.81914	0.57369	1.03544	0.47154	6.30395	7.24443
PF3D7_0604000	0.43759	0.46257	3.18362	1.14613	1.45981	2.0447
PF3D7_0604100	30.4219	11.0304	1.9663	1.07453	326.054	252.815
PF3D7_0604200	2.57444	2.72501	13.5758	8.85038	10.4102	23.0714
PF3D7_0604300	12.0231	15.206	19.8967	18.7306	31.5791	35.865
PF3D7_0604400	0.24581	0	0.12083	0.07619	0.36445	0
PF3D7_0604500	291.384	300.892	237.154	211.609	143.915	150.384
PF3D7_0604600	1.55398	1.20414	2.81572	1.67195	5.01434	7.35312
PF3D7_0604700	12.2142	7.44117	20.7163	7.30623	87.6184	96.719
PF3D7_0604800	0.56724	0.60127	8.87779	6.61481	2.31854	2.81706
PF3D7_0604900	20.854	8.98777	61.7335	17.7582	59.1212	78.9774
PF3D7_0605000	4.39996	3.87165	31.2792	15.5966	27.8792	32.4751
PF3D7_0605100	76.5337	62.736	108.575	86.6645	65.4673	37.4993
PF3D7_0605200	21.3712	8.21739	12.6686	3.83171	136.273	120.787
PF3D7_0605300	8.51404	5.40789	5.86556	1.15579	63.8858	59.6948
PF3D7_0605400	4.23599	1.33979	5.77676	2.20246	42.0057	51.187
PF3D7_0605500	3.94404	2.1952	1.17396	0.22431	46.4958	56.0441
PF3D7_0605600	1.84033	0.40541	0.53216	0.10439	0.84415	0.29406
PF3D7_0605700	7.33326	1.1353	0.45535	0	12.8948	5.66149
PF3D7_0605800	11.4375	7.00901	21.6583	9.48035	38.1644	45.542
PF3D7_0605900	661.116	251.474	30.1632	8.44276	57.4709	29.8604
PF3D7_0606000	249.048	226.451	76.5968	87.7004	94.7084	72.3177
PF3D7_0606100	277.545	278.86	245.045	267.315	104.178	107.699
PF3D7_0606200	166.409	142.681	77.6435	111.729	308.901	252.238
PF3D7_0606300	3.39834	0.10961	0	0.11088	4.24307	0.84633
PF3D7_0606400	8.20627	4.81487	2.57491	2.48953	3.45171	1.37696
PF3D7_0606500	134.484	145.78	73.2919	73.388	40.675	38.4359
PF3D7_0606600	86.2957	91.9041	62.6576	59.76	16.6582	19.7061
PF3D7_0606700	97.3923	119.669	87.0459	88.5002	134.226	136.562
PF3D7_0606800	22.3665	14.4254	4.03746	8.13752	255.657	317.095
PF3D7_0606900	60.9994	84.5054	157.402	175.376	70.3771	80.1241
PF3D7_0607000	359.397	430.696	500.281	529.021	198.691	210.467
PF3D7_0607100	1.76743	1.88116	1.05174	0.49017	1.01143	0.80696
PF3D7_0607200	4.80926	4.16991	3.42044	1.01494	31.7083	43.2129
PF3D7_0607300	4.14489	2.67028	3.76161	0.72474	14.7073	15.7991
PF3D7_0607400	14.5393	20.3926	21.6634	21.576	45.5494	57.9054
PF3D7_0607500	9.44052	10.3308	13.2593	9.45798	23.3704	26.091
PF3D7_0607600	12.914	5.99011	2.73502	0.90184	137.715	156.993
PF3D7_0607700	7.73549	3.07536	0.50282	0.16844	95.4822	92.2755
PF3D7_0607800	6.90956	3.43532	14.5477	3.63688	7.63517	10.05
PF3D7_0607900	4.7106	2.10651	7.46009	2.06784	8.45668	10.944
PF3D7_0608000	30.2656	50.6146	100.395	85.7321	55.4956	67.1925
PF3D7_0608100	11.557	12.6868	33.2041	26.0705	56.8545	60.1929
PF3D7_0608200	6.72605	3.86417	44.0851	32.5755	29.5022	33.3733
PF3D7_0608300	1.84356	1.52516	11.9474	7.60964	7.5776	8.61428
PF3D7_0608310	23.0174	30.2298	59.3137	64.4064	28.3557	34.2026
PF3D7_0608400	20.1493	13.8596	31.5342	17.5896	144.497	162.147
PF3D7_0608500	161.922	198.683	512.412	464.742	647.397	707.295
PF3D7_0608600	8.98583	5.88635	13.5564	11.9095	43.6446	60.724
PF3D7_0608700	193.711	244.305	555.84	559.321	103.732	124.191
PF3D7_0608800	51.3152	57.9224	727.264	1001.05	278.712	398.458
PF3D7_0608900	3.99795	2.47705	3.06197	2.14981	53.3164	60.7763
PF3D7_0609000	17.9929	14.0916	26.4796	24.4089	19.5561	15.1346
PF3D7_0609100	144.684	166.211	110.375	138.206	70.2648	65.6293
PF3D7_0609200	14.2574	14.5521	23.0217	35.9395	13.7194	12.1373
PF3D7_0609300	1.58096	0.58675	3.21812	1.38039	8.31973	11.906
PF3D7_0609400	7.24828	7.99078	47.126	45.6567	20.5217	21.1701
PF3D7_0609500	1.00935	1.18659	0.87084	0.81728	2.52479	1.55952
PF3D7_0609600	0.19237	0.17147	0.10316	0.02168	2.36818	2.26181
PF3D7_0609700	91.2725	82.2366	30.3514	30.532	46.3269	23.7715
PF3D7_0609800	22.3858	10.2177	1.59373	0.71781	116.282	113.899
PF3D7_0609900	17.9116	13.5084	4.37301	4.90654	16.2069	9.01876
PF3D7_0610000	6.72605	3.7783	10.6769	3.17069	66.4838	67.5202
PF3D7_0610100	162.304	159.598	156.314	173.467	105.161	123.085
PF3D7_0610200	44.8008	71.6309	71.1222	65.9918	39.079	53.7101
PF3D7_0610300	0	0	0	0	0	0
PF3D7_0610400	4567.45	950.21	1218.97	280.929	16255.5	11624.4
PF3D7_0610500	92.612	142.645	217.165	217.443	72.9535	80.0326
PF3D7_0610600	10.4435	5.5343	61.6476	40.1454	82.2869	66.4285
PF3D7_0610700	273.247	328.156	382.444	358.315	74.8745	111.196
PF3D7_0610800	416.46	362.662	465.463	380.312	100.748	105.465
PF3D7_0610900	91.6401	109.158	97.0024	107.392	52.4376	59.1055
PF3D7_0611000	5.8055	2.15332	1.27673	0.23678	61.1599	65.4831
PF3D7_0611100	15.7141	8.82727	4.89233	1.78597	191.311	244.135
PF3D7_0611200	10.0142	6.13681	43.8012	12.6606	69.2902	66.2274
PF3D7_0611300	13.3878	7.29256	44.3361	20.0449	75.2975	82.1179
PF3D7_0611400	29.0419	33.7609	36.4392	31.6258	44.3027	41.4848
PF3D7_0611500	3.47365	1.86726	0.83881	0.56669	8.31278	5.6711
PF3D7_0611600	19.1949	11.2658	2.1596	1.55028	246.485	263.231
PF3D7_0611700	2604.86	3080.56	5441.84	7983.39	1599.57	2250.12
PF3D7_0611800	45.1642	37.8515	73.3823	70.7563	55.8268	47.5101
PF3D7_0611900	16.6552	13.7863	98.6147	64.493	42.1401	41.1688
PF3D7_0612000	26.6586	13.7989	9.92401	2.88811	228.202	234.119
PF3D7_0612100	156.644	209.55	226.07	304.734	116.01	140.039
PF3D7_0612200	13.0819	5.47218	1.8324	0.39489	119.981	113.289
PF3D7_0612300	3.3277	2.49241	6.5433	1.26068	44.9534	56.2772
PF3D7_0612400	7.89022	3.24242	6.20586	3.10746	66.3383	58.3448
PF3D7_0612500	9.19664	7.29335	13.2967	11.4025	8.91219	5.54622
PF3D7_0612600	28.3766	23.5022	35.5562	32.5004	94.0065	64.2263
PF3D7_0612700	105.574	39.0503	3.60487	2.50819	458.348	375.113
PF3D7_0612800	15.3171	19.3889	20.8152	32.0793	16.0755	18.8422
PF3D7_0612900	188.359	258.565	278.819	325.671	46.277	62.656
PF3D7_0613000	22.5364	14.0078	110.151	40.2163	259.04	331.972
PF3D7_0613100	209.137	247.96	249.147	369.96	503.731	418.809
PF3D7_0613200	30.6554	15.2497	12.4102	6.70736	233.856	324.809
PF3D7_0613300	45.02	15.5849	1.55037	0.61339	194.504	80.567
PF3D7_0613400	63.3265	26.9003	45.6842	15.8051	480.032	503.223
PF3D7_0613500	4.20964	3.30122	25.8156	22.8072	32.4114	40.9194
PF3D7_0613600	34.0519	13.8333	4.8065	2.60907	55.1102	20.6855
PF3D7_0613700	6.84369	5.36202	26.0227	28.4002	49.7001	66.9591
PF3D7_0613800	22.3959	8.25628	1.99978	0.89926	225.362	187.989
PF3D7_0613900	131.253	56.5678	3.19318	0.89909	91.1322	13.9829
PF3D7_0614000	86.8971	36.3429	37.6004	15.6625	213.221	189.591
PF3D7_0614100	12.0106	5.27167	3.60487	2.36047	83.7072	89.807
PF3D7_0614200	16.9043	20.3927	14.7202	18.0846	6.58817	8.49393
PF3D7_0614300	58.3742	135.069	192.257	240.283	264.081	279.566
PF3D7_0614400	90.1476	163.57	158.079	255.825	78.6584	85.8675
PF3D7_0614500	1493.58	1796.82	3700.26	4275.42	1010.05	1258.57
PF3D7_0614600	2.46827	0.52611	0.10551	0.11088	9.79442	4.31627
PF3D7_0614700	20.0362	7.26449	1.85904	0.51848	91.404	42.643
PF3D7_0614800	24.8126	10.1882	126.763	88.7735	124.914	110.159
PF3D7_0614900	16.1439	6.15707	5.91502	2.20053	139.355	125.149
PF3D7_0615000	86.3529	100.425	60.7679	102.797	31.805	46.62
PF3D7_0615100	1.42262	1.4011	1.04899	0.44096	2.20973	1.36233
PF3D7_0615200	2.03702	1.31963	0.97274	0.50512	7.88139	9.73053
PF3D7_0615300	2.91654	1.87973	4.27641	2.2133	22.5907	27.2044
PF3D7_0615400	81.7619	97.5469	87.6817	83.1986	109.86	117.336
PF3D7_0615500	9.62881	4.50661	2.32836	0.90793	96.5622	117
PF3D7_0615600	36.5358	44.9655	42.3434	44.5388	18.1258	18.4474
PF3D7_0615700	102.993	147.01	155.124	183.639	171.473	180.901
PF3D7_0615800	4.50755	2.19389	9.79334	4.10529	39.6411	44.9396
PF3D7_0615900	6.25783	2.34269	30.8579	24.1972	29.9169	30.3884
PF3D7_0616000	7.59832	7.1469	55.6367	60.1126	25.1954	25.6065
PF3D7_0616100	41.6212	51.376	45.5968	47.9183	51.2788	61.1929
PF3D7_0616200	17.7633	8.60821	24.8079	10.9429	141.898	146.593
PF3D7_0616300	23.9296	35.8919	42.879	59.3386	30.8065	40.2544
PF3D7_0616400	3.27183	4.10625	4.32328	4.11339	7.43831	9.90822
PF3D7_0616500	0.44898	0.20635	0.37835	0.11929	0.50719	0.18968
PF3D7_0616600	7.48555	3.98419	10.8146	2.83223	56.4139	70.5629
PF3D7_0616700	3.23401	2.11221	13.6386	12.4776	8.66465	8.9601
PF3D7_0616800	7.9233	7.4898	49.5152	70.0988	47.949	57.5
PF3D7_0616900	20.8848	22.8637	28.2391	27.7718	19.0316	19.3314
PF3D7_0617000	29.2749	47.3641	126.113	152.547	20.8828	29.5129
PF3D7_0617100	45.4046	44.3576	31.2461	42.7782	26.334	23.0021
PF3D7_0617200	453.038	653.272	828.492	889.54	439.828	538.19
PF3D7_0617300	49.3424	23.6892	7.72473	5.74757	322.148	265.327
PF3D7_0617400	2.93024	1.37912	0.93019	0.52389	7.42715	4.19436
PF3D7_0617500	0	0	0	0	0.06796	0
PF3D7_0617600	0.21782	0.04449	6.78145	6.97669	0.50238	0.2863
PF3D7_0617700	0.13253	0	0.1303	0.12324	0.131	0
PF3D7_0617800	1298.65	480.271	511.296	368.542	3345.57	2642.9
PF3D7_0617900	1596.51	986.62	1004.42	1072.15	1214.9	868.372
PF3D7_0618000	83.4113	34.1445	2.44552	0.89094	324.165	145.162
PF3D7_0618100	5.73651	3.20733	11.8612	7.18577	17.3615	16.8367
PF3D7_0618200	178.858	280.486	474.221	550.51	176.358	238.212
PF3D7_0618300	1756.29	2031.93	4072.11	3863.94	1010.08	1292.73
PF3D7_0618400	0.95492	0.27008	0.18054	0.09107	0.83498	0.63722
PF3D7_0618500	14.0827	8.07181	3.85745	2.51918	96.54	100.01
PF3D7_0618600	7.03993	4.75534	34.9214	26.2351	61.5998	75.0139
PF3D7_0618700	21.2279	39.8773	60.1065	64.4111	85.6096	96.9149
PF3D7_0618800	1.92981	0.90666	8.053	5.42342	15.4509	13.4435
PF3D7_0618900	7.74513	3.12109	4.23696	1.2891	93.179	95.2571
PF3D7_0619000	29.2433	39.0953	64.0697	55.2283	70.208	69.2541
PF3D7_0619100	11.8562	15.2173	29.465	34.2999	36.0042	30.0244
PF3D7_0619200	180.448	151.697	94.7984	129.929	101.569	87.4994
PF3D7_0619300	2.00606	0.68917	5.03228	2.74349	8.65263	10.1011
PF3D7_0619400	83.1693	88.9236	217.884	150.844	327.471	310.097
PF3D7_0619500	7.47014	16.898	34.672	32.9258	18.889	23.49
PF3D7_0619600	1.33714	1.43784	10.8394	8.91494	9.05241	10.8038
PF3D7_0619700	12.8737	5.55002	2.25163	1.61336	118.676	137.375
PF3D7_0619800	9.88296	9.50267	12.5451	16.8283	16.0494	15.732
PF3D7_0619900	63.2729	65.1037	89.29	96.7503	86.1466	71.1783
PF3D7_0620000	0.91303	0.82595	0.55569	0.43125	0.85952	0.48003
PF3D7_0620100	12.9312	9.67385	13.2087	5.83011	66.7312	70.4584
PF3D7_0620200	1.76542	0.66576	1.20162	0.46303	6.913	7.2826
PF3D7_0620300	10.356	3.30465	4.3786	4.80667	30.5766	13.245
PF3D7_0620400	23.631	7.8942	0.69904	0.15557	61.8059	23.5837
PF3D7_0620500	47.7169	56.6188	53.1262	59.623	39.8839	42.5614
PF3D7_0620600	5.14571	3.74744	3.81261	4.66938	2.28515	1.35269
PF3D7_0620700	9.15143	4.34532	1.90671	0.82656	46.1273	47.6042
PF3D7_0620800	0.91666	0.56174	0	0	0.90607	2.16871
PF3D7_0620900	0.81481	0	2.40325	0.50512	0.8054	0
PF3D7_0621000	4.00943	5.00975	23.677	38.2518	20.4847	30.2439
PF3D7_0621100	28.0234	9.15359	2.01128	1.64062	159.891	95.5835
PF3D7_0621200	141.906	234.099	1123.22	1362.43	44.5716	67.9052
PF3D7_0621300	93.4299	118.194	118.961	183.756	11.8041	18.5515
PF3D7_0621350	15.1941	3.0067	0	0	12.5155	10.7344
PF3D7_0621400	10.7187	4.41955	1.23596	2.3585	6.99788	5.00924
PF3D7_0621500	10.872	9.64095	18.2968	23.986	35.084	33.8925
PF3D7_0621600	0	0	0.79131	3.49273	2.38673	0.63475
PF3D7_0621700	3.22446	2.55126	16.3323	13.2587	6.14583	7.60727
PF3D7_0621800	1262.91	1175.53	2232.72	2191.2	256.247	348.682
PF3D7_0621900	149.78	172.659	158.086	197.255	107.105	124.708
PF3D7_0622000	11.9811	9.43082	10.7638	5.89072	6.73812	9.53012
PF3D7_0622100	3.97013	3.03614	0.64517	2.63409	9.4864	10.2209
PF3D7_0622200	95.5624	146.623	136.483	157.72	33.1111	39.1326
PF3D7_0622300	2.76644	4.40777	3.83369	2.51533	5.10439	5.90098
PF3D7_0622400	5.11623	7.73366	54.66	23.2591	61.1915	91.9938
PF3D7_0622500	4.24824	9.6696	29.5351	27.4647	18.4964	11.6463
PF3D7_0622600	58.5149	25.8514	44.1504	11.5293	555.301	519.061
PF3D7_0622700	4.89524	8.43485	17.0429	15.8518	8.88046	13.5346
PF3D7_0622800	76.9841	143.187	134.526	141.234	53.4032	71.4477
PF3D7_0622900	157.813	145.189	36.5741	47.4119	24.9147	17.9687
PF3D7_0623000	10.4166	8.11963	54.7695	38.8743	61.2011	68.5117
PF3D7_0623100	243.507	243.047	247.651	249.804	106.739	110.447
PF3D7_0623200	54.1124	62.4432	85.5867	112.223	27.8837	28.3565
PF3D7_0623300	11.0463	6.14354	10.8603	3.16501	114.784	99.3399
PF3D7_0623400	1.74765	1.82695	0.65696	0.66917	12.2447	10.3369
PF3D7_0623500	51.1681	41.5053	37.4259	35.6537	59.699	59.5868
PF3D7_0623600	110.07	101.835	88.1673	82.4054	49.4928	42.4167
PF3D7_0623700	4.44636	2.51152	17.5429	9.3239	15.1914	16.7856
PF3D7_0623800	268.791	226.901	75.9947	93.8689	10.0003	6.5359
PF3D7_0623900	12.4843	6.57755	42.061	20.1035	49.6616	54.7507
PF3D7_0624000	248.722	270.452	594.498	534.406	349.341	331.576
PF3D7_0624100	8.62263	6.17292	14.4987	4.29631	85.1509	89.6084
PF3D7_0624200	18.3332	11.5895	52.3023	40.3167	150.949	157.263
PF3D7_0624300	7.56982	4.4214	13.0241	7.99234	16.9523	23.5061
PF3D7_0624400	14.4374	13.8364	46.9938	47.7789	53.8636	65.6321
PF3D7_0624500	97.0435	34.0037	35.5681	14.5475	535.912	535.142
PF3D7_0624600	144.074	149.641	124.138	117.36	181.345	156.938
PF3D7_0624700	5.41124	5.49051	2.9653	0.32996	85.317	112.983
PF3D7_0624800	0.84479	0.49612	0.13843	0.02182	6.43674	5.16328
PF3D7_0624900	3.10759	2.87165	2.27932	0.581	12.6281	10.2309
PF3D7_0625000	30.095	13.4817	1.49813	0.41328	66.1315	22.3443
PF3D7_0625100	0.385	0.26963	0.05407	0.06819	3.09877	4.64105
PF3D7_0625200	3.19168	1.25736	1.56896	0.49465	24.6752	28.8563
PF3D7_0625300	7.44491	3.56401	11.9896	6.09712	70.0981	84.5633
PF3D7_0625400	96.5221	122.477	54.7801	108.611	16.1119	7.0155
PF3D7_0625500	5.20705	4.06843	5.75927	3.75255	8.8141	5.95434
PF3D7_0625600	18.3796	28.5205	10.5751	14.5878	5.53966	8.31798
PF3D7_0625700	18.8887	21.9247	81.929	54.2777	150.243	166.662
PF3D7_0625800	10.3669	18.5556	12.547	12.5354	17.7889	16.6482
PF3D7_0625900	1.00916	0.49474	0.92602	0.50049	1.59602	2.17535
PF3D7_0626000	17.9062	33.7503	32.876	67.6232	14.584	15.795
PF3D7_0626100	12.5468	10.9187	44.385	42.4421	55.8934	60.8144
PF3D7_0626200	19.4795	19.2733	9.39504	25.5189	7.11018	7.86741
PF3D7_0626300	2.78478	1.10925	1.4602	0.40282	11.1481	10.139
PF3D7_0626400	8.24992	3.91665	1.32386	0.39974	49.8652	55.3246
PF3D7_0626500	0.83544	0.38397	0.18253	0.08632	1.07811	0.69545
PF3D7_0626600	46.8626	47.4628	25.3329	18.6826	41.5552	52.2868
PF3D7_0626700	313.305	342.716	170.425	162.49	105.289	132.1
PF3D7_0626800	1086.41	1224.25	2496.07	1784.83	1012.32	938.782
PF3D7_0626840	27.6679	37.4425	18.4179	26.8001	10.5405	13.6373
PF3D7_0626900	6.90074	8.02393	17.1642	8.84844	45.7069	51.7701
PF3D7_0627000	2.57655	3.27932	3.31259	4.5461	0.78363	1.25043
PF3D7_0627100	120.35	110.993	59.2184	61.3763	63.4346	53.8115
PF3D7_0627200	9.74277	6.06674	2.16292	1.26641	67.5671	99.8848
PF3D7_0627300	204.745	261.125	217.494	282.222	323.383	409.453
PF3D7_0627400	17.804	21.0564	61.32	61.7941	44.9487	58.0411
PF3D7_0627500	636.489	877.017	1319.84	1005.07	313.711	379.502
PF3D7_0627600	9.57966	11.3997	10.9515	6.24945	5.94567	4.30449
PF3D7_0627700	173.143	169.331	150.84	151.637	152.732	141.745
PF3D7_0627800	72.4803	80.5387	77.2194	85.8885	75.2167	94.1022
PF3D7_0627900	65.3966	64.5919	67.6284	94.3471	50.1195	41.3541
PF3D7_0628000	12.6436	7.98052	45.7446	43.6582	17.3716	17.6488
PF3D7_0628100	8.17294	2.0495	0.40786	0.12991	30.9255	9.95484
PF3D7_0628200	78.3989	83.373	70.0329	73.5083	67.9192	64.5152
PF3D7_0628300	1636.74	699.395	154.605	66.9738	678.223	341.816
PF3D7_0628400	17.341	7.09769	1.90846	1.04293	1.40708	1.786
PF3D7_0628500	2.5678	1.9138	4.36679	4.04416	4.32171	4.92579
PF3D7_0628600	53.6316	77.7465	90.2713	104.019	52.1109	70.3427
PF3D7_0628700	6.13235	5.58995	18.0495	15.6341	17.389	16.8661
PF3D7_0628800	3.63757	2.06118	21.0659	11.4296	19.9233	23.6962
PF3D7_0628900	1.41787	0.83151	9.15833	4.26256	4.88262	7.5627
PF3D7_0629000	0.82876	0.04617	1.03702	0.56048	0.29789	0.41592
PF3D7_0629100	70.1615	58.0156	60.7308	40.9149	56.9112	64.6837
PF3D7_0629200	67.3274	92.1777	233.664	248.675	197.481	216.211
PF3D7_0629300	38.4487	14.7455	0.85115	0.50512	29.5229	3.45388
PF3D7_0629400	6.39431	4.7298	66.854	44.4074	39.2593	44.2518
PF3D7_0629500	147.547	128.198	193.701	211.54	45.8918	60.7383
PF3D7_0629600	91.553	97.6382	92.4235	143.832	18.233	24.4898
PF3D7_0629700	18.4721	14.9707	14.5327	14.1674	31.9682	22.2613
PF3D7_0629800	57.4526	63.6262	39.3537	51.3548	52.1513	46.4297
PF3D7_0629900	82.5159	98.1005	51.8708	54.3874	43.0288	44.8772
PF3D7_0630000	0.39146	0.4318	0.53881	0	0	0
PF3D7_0630100	14.6341	10.1609	8.42201	10.3192	5.86943	4.19669
PF3D7_0630200	4.52937	1.88347	0	0.40113	1.91874	1.27571
PF3D7_0630300	2.74619	1.55771	4.94617	0.75977	29.5751	28.596
PF3D7_0630400	6.26148	2.03953	0.72097	0.24479	72.4858	63.5266
PF3D7_0630500	39.8553	45.1189	102.511	137.695	12.8121	17.5583
PF3D7_0630600	21.2477	30.3481	38.1516	30.0888	115.257	129.771
PF3D7_0630700	8.59262	7.99064	11.1105	11.8972	13.2193	12.6827
PF3D7_0630800	2.52549	0.89419	0.60694	0.31312	9.87434	8.05522
PF3D7_0630900	103.202	112.937	153.525	172.382	19.7229	23.1426
PF3D7_0631000	19.7691	12.3503	16.9404	29.8993	138.61	112.773
PF3D7_0631100	6.54812	15.5313	20.3324	34.344	4.28396	4.94114
PF3D7_0631200	0.12807	0.34009	0.33577	0.31758	0	0.03367
PF3D7_0631300	7.85152	10.9092	8.48356	8.19262	1.45996	1.34874
PF3D7_0631400	1.04309	0.34866	153.642	248.252	4.03046	7.77746
PF3D7_0631500	24.095	21.3022	11.1423	13.5202	0.28241	0.37553
PF3D7_0631600	72.9542	67.2778	54.2824	67.1796	5.05062	3.46994
PF3D7_0631700	0.67035	0.22407	0.35949	0.41557	0.24095	0
PF3D7_0631800	0.12828	0	0.50447	0.63619	0.0634	0
PF3D7_0631900	0.07237	0	12.8068	12.8308	0.57226	0.74193
PF3D7_0632000	0.0593	0	3.61459	4.96272	0.05861	0
PF3D7_0632100	0	0	0.20027	0.50512	0	0
PF3D7_0632200	0.2328	0.03567	0.17166	0.25256	0	0
PF3D7_0632300	0.12222	0	0	0.37884	0	0
PF3D7_0632400	0.2328	0	3.89098	4.61826	0.05753	0.1377
PF3D7_0632500	1.35169	1.31919	0.61251	0.45518	0.47285	0.28514
PF3D7_0632600	1.13142	0.57778	0	0.38967	0	0
PF3D7_0632700	0.29177	0.3576	4.41765	9.08014	1.32666	0.96643
PF3D7_0632800	5.66944	3.5646	1.87408	1.24261	13.2184	10.523
PF3D7_0700100	0.56755	0.55412	0.11349	0.09541	0.15213	0.0531
PF3D7_0700200	0.2716	0.04161	14.6198	22.1833	0.33558	0.26774
PF3D7_0700300	0.1388	0.38276	11.8722	17.0801	0.2058	0.7115
PF3D7_0700400	0	0	0.21557	0.22655	0	0
PF3D7_0700500	0.43016	0.37658	7.8542	9.90491	0.12148	0.14539
PF3D7_0700600	0.30345	0	0.74584	0.89354	0	0
PF3D7_0700700	0.07639	0	0.67591	0.4262	0	0
PF3D7_0700800	0.56896	0.29055	89.2207	129.446	2.15583	5.38439
PF3D7_0700900	0.06268	0.30727	0.12324	0.15542	0.12391	0
PF3D7_0701000	0.12791	0.07838	0.20959	0.13215	0.16857	0.10087
PF3D7_0701100	0.2	0.28597	7.34084	14.5475	0.32948	0.31545
PF3D7_0701200	0.07143	0	1.1236	1.06272	0.28241	0
PF3D7_0701300	0.67035	0.22407	0.47932	0.41557	0.24095	0
PF3D7_0701400	47.1322	44.8516	36.1887	45.9024	2.81498	2.52666
PF3D7_0701500	36.8568	32.7995	15.3558	18.1844	0.28241	0.97639
PF3D7_0701600	0.37288	0.17138	81.7512	108.991	1.84286	3.16118
PF3D7_0701700	6.3745	8.09852	4.50928	6.79505	0.7684	0.36784
PF3D7_0701800	0.33132	0.20304	0.45604	0.61619	0.0655	0.05226
PF3D7_0701900	347.004	209.853	18.2	8.7059	6.51246	1.22257
PF3D7_0702000	1382.5	820.791	80.8899	114.65	6.36461	3.31478
PF3D7_0702100	268.81	109.98	6.11541	1.74538	9.51376	1.0069
PF3D7_0702200	230.403	181.701	75.3716	169.628	20.3131	4.8171
PF3D7_0702300	457.448	487.56	52.2374	84.9929	1.60809	3.09087
PF3D7_0702400	689.268	1722.82	2225.89	4341.82	228.155	214.073
PF3D7_0702500	150.707	395.32	861.168	1456.51	83.5584	100.205
PF3D7_0702600	13.9999	11.1836	0.49157	3.09961	1.97689	0.19716
PF3D7_0702700	0	1.10808	0	1.12096	0	0
PF3D7_0702800	3.14283	0.48149	0	0	0	0
PF3D7_0702900	86.777	111.973	148.801	171.615	110.541	138.316
PF3D7_0703000	2.33837	3.74328	3.82383	4.57815	8.26668	9.40874
PF3D7_0703100	21.9998	26.5164	29.5162	49.2787	10.4524	18.8834
PF3D7_0703200	10.2076	5.53789	20.4222	12.9657	92.8251	94.641
PF3D7_0703300	12.272	17.1501	120.506	90.6436	78.8468	78.7228
PF3D7_0703400	3.10838	3.31704	8.4304	11.5452	8.92608	6.99483
PF3D7_0703500	150.947	204.118	276.544	333.474	116.794	145.293
PF3D7_0703600	70.2655	26.4507	16.4481	8.81563	479.895	438.229
PF3D7_0703700	250.27	264.834	399.189	441.281	76.2841	109.581
PF3D7_0703800	2.38902	1.62951	1.14376	0.81134	3.55242	2.35917
PF3D7_0703900	24.3164	25.5128	32.0196	35.8244	5.4726	4.41803
PF3D7_0704000	8.44593	9.4153	9.13735	9.08246	4.76956	5.30204
PF3D7_0704100	11.2965	5.30935	1.35487	0.72789	110.873	94.2197
PF3D7_0704200	24.2845	37.5657	46.9358	55.2043	13.113	11.581
PF3D7_0704300	18.533	9.75655	4.2955	2.95141	169.131	189.396
PF3D7_0704400	12.4905	10.5213	24.9025	27.0203	93.2636	85.3757
PF3D7_0704500	9.17572	4.05122	0.55287	0.3316	116.795	119.414
PF3D7_0704600	68.7903	78.9026	84.6673	72.8076	72.9661	61.1562
PF3D7_0704700	10.2764	8.90716	7.63005	9.01065	22.5584	20.0598
PF3D7_0704800	8.83043	2.92899	2.01629	0.72499	25.0964	16.2403
PF3D7_0704900	4.48253	3.86739	25.0505	21.4264	51.2453	60.9798
PF3D7_0705000	65.8725	84.8544	49.0667	51.857	30.7378	34.0277
PF3D7_0705100	6.95549	3.77214	1.13608	0.85412	84.8304	77.3902
PF3D7_0705200	0.61708	0.47489	3.73891	2.29529	2.5675	2.43326
PF3D7_0705300	9.16214	4.34155	10.579	3.13714	85.9562	101.515
PF3D7_0705400	23.5521	10.6443	20.261	3.33491	178.701	189.96
PF3D7_0705500	153.35	131.488	42.0522	44.9507	143.792	116.826
PF3D7_0705600	2.87376	2.5345	9.08696	8.10112	7.02466	9.70849
PF3D7_0705700	3469.17	4155.04	7585.97	9341.24	2185.64	2393.63
PF3D7_0705800	4.53604	2.29327	9.03077	5.90524	8.74313	10.0163
PF3D7_0705900	82.9932	54.5724	103.872	66.7215	322.54	361.227
PF3D7_0706000	117.422	94.4154	94.9929	123.665	81.7145	74.6461
PF3D7_0706100	3.99735	3.26027	5.4992	3.35163	26.2228	32.5902
PF3D7_0706200	6.76917	5.18525	63.224	32.1724	71.9282	83.1897
PF3D7_0706300	138.654	44.0703	2.36286	1.4899	171.773	34.5536
PF3D7_0706400	1104.96	1301.49	2153.39	2659.32	578.016	823.645
PF3D7_0706500	180.097	225.476	149.846	165.106	62.4091	76.3509
PF3D7_0706600	0.8112	0.87492	13.7496	10.1583	2.21306	3.32664
PF3D7_0706700	0.3524	0.16968	1.73232	0.59297	0.24881	0.19851
PF3D7_0706800	0	0.55404	0	0	0	0
PF3D7_0706900	0	0	0	0	0	0
PF3D7_0707000	4.52051	2.7702	0	0	0	0
PF3D7_0707100	0	0	0	0.56048	0	0
PF3D7_0707200	6.02154	2.48113	2.84328	1.05649	39.0913	37.7458
PF3D7_0707300	413.734	165.408	16.109	4.82562	2166	1306.52
PF3D7_0707400	18.1896	28.4252	176.552	202.479	36.6468	51.1085
PF3D7_0707420	41.5341	54.3915	39.9022	59.9615	10.8729	23.7811
PF3D7_0707500	72.7833	35.4966	7.16925	7.35549	5.26676	3.45478
PF3D7_0707600	55.673	68.0686	41.5811	65.5752	35.0595	45.4633
PF3D7_0707700	78.7831	93.5167	84.7408	92.0231	92.1595	82.4923
PF3D7_0707800	4.9611	2.40256	11.7646	8.54697	44.7955	44.7517
PF3D7_0707900	253.675	275.959	335.337	408.1	93.8413	117.511
PF3D7_0708000	4.58224	4.59214	32.3319	29.0187	16.1404	22.4209
PF3D7_0708100	219.998	261.737	282.107	427.074	100.962	91.4578
PF3D7_0708200	1.84291	2.07519	0.47562	0.85686	0.59203	0.52685
PF3D7_0708300	62.0777	75.3214	68.2732	79.8137	16.262	20.3671
PF3D7_0708400	1735.89	1489.05	4737.68	3516.63	894.316	937.071
PF3D7_0708500	45.0357	64.8094	69.0572	61.1557	27.9622	31.5639
PF3D7_0708600	0.7826	0.31972	0.34196	0.16172	1.54713	1.09722
PF3D7_0708700	43.135	20.3108	41.4639	27.3361	253.162	202.06
PF3D7_0708800	464.462	549.123	797.882	736.437	213.103	234.757
PF3D7_0708900	31.6161	42.2679	11.4948	14.7534	36.1061	42.2831
PF3D7_0709000	332.585	342.815	298.942	305.787	52.3944	64.296
PF3D7_0709050	2.20348	1.47891	1.13476	1.2359	3.42262	3.06171
PF3D7_0709100	12.4354	5.90429	14.8236	4.44418	103.244	105.626
PF3D7_0709200	8.62263	4.93833	6.73438	4.49614	35.1277	36.5424
PF3D7_0709300	14.6585	22.178	24.838	23.6397	12.9837	18.9385
PF3D7_0709400	5.88606	2.90245	8.79005	3.68085	61.6582	73.2964
PF3D7_0709500	14.2352	7.63299	40.3958	25.0704	139.109	158.826
PF3D7_0709600	39.6833	53.8217	41.4825	46.7144	12.1039	14.4856
PF3D7_0709700	69.3381	66.093	22.274	24.2089	184.22	235.044
PF3D7_0709800	29.4459	25.5114	34.274	21.6115	54.1971	82.2109
PF3D7_0709900	1.4565	0.74088	0.31821	0.05901	8.04527	4.9399
PF3D7_0710000	3.06974	1.69139	0.97292	0.75119	19.5432	19.3087
PF3D7_0710100	66.3342	56.7401	32.5379	35.2224	61.3608	53.8595
PF3D7_0710200	20.0197	10.4713	31.8012	21.097	133.926	119.445
PF3D7_0710300	20.49	32.1841	142.074	140.528	35.8165	55.2809
PF3D7_0710400	9.13653	17.7914	37.2307	52.1683	24.5382	27.7311
PF3D7_0710500	9.71085	6.95147	56.1853	26.7438	31.2595	40.0534
PF3D7_0710600	1639.35	1482.27	2891.44	3177.18	732.731	853.123
PF3D7_0710700	281.532	374.149	291.674	328.669	61.2541	71.0308
PF3D7_0710800	32.0368	51.6022	38.8982	39.2508	44.126	52.4633
PF3D7_0710900	40.7546	42.8716	51.3154	52.4734	47.6232	50.3142
PF3D7_0711000	9.06821	5.72148	48.7274	32.4547	30.9214	36.251
PF3D7_0711100	89.1084	97.0905	28.5361	64.524	36.6388	32.148
PF3D7_0711200	5.23072	3.2189	3.19793	4.21002	5.5179	3.55314
PF3D7_0711300	78.8326	95.3827	175.738	280.494	84.2648	96.4355
PF3D7_0711400	6.57881	5.60348	42.5761	44.9372	38.6591	48.979
PF3D7_0711500	51.5989	89.8516	236.949	242.441	126.182	135.977
PF3D7_0711600	1.45587	1.78434	1.90846	2.10591	0	4.59257
PF3D7_0711700	2.88896	2.88979	1.57144	1.64324	0.31402	0.14093
PF3D7_0711800	1.46665	2.09715	1.9226	1.21229	0	5.01214
PF3D7_0711900	0.18436	0.4519	0	0.11429	0	0
PF3D7_0712000	2.43583	2.84323	2.19524	2.36094	1.28984	0.69368
PF3D7_0712100	0	0	0.48065	0	0	0
PF3D7_0712200	0	0.03977	0.0638	0	0	0.05118
PF3D7_0712300	1.49381	1.42069	0.51498	0.59532	0.55611	0.26774
PF3D7_0712400	1.10798	1.26003	0.35612	0.50194	0.31592	0.36128
PF3D7_0712500	0.05805	0.03557	0	0	0	0
PF3D7_0712600	1.52887	1.59395	0.75156	0.73238	0.12757	0.03132
PF3D7_0712700	0	0.29959	0	0	0	0
PF3D7_0712800	1.31606	2.66624	0.97525	1.9118	0.6116	0.8365
PF3D7_0712900	1.48471	1.50616	0.54246	0.49752	0.34706	0.28481
PF3D7_0713000	0.1902	0	0.12466	0.15721	0	0
PF3D7_0713100	0.37931	0.58111	28.9944	33.3315	1.31224	1.19653
PF3D7_0713200	20.2398	19.7132	5.28715	7.8799	0.09665	0
PF3D7_0713300	31.1664	30.7302	8.21699	9.66046	0.1066	0.1701
PF3D7_0713400	103.547	91.1329	82.2274	107.583	131.264	123.144
PF3D7_0713500	16.4019	12.7052	8.83289	11.2105	12.9791	10.7368
PF3D7_0713600	4.00214	2.43786	6.00812	2.85245	16.9844	17.4631
PF3D7_0713700	78.0469	96.6827	161.189	217.888	288.597	332.949
PF3D7_0713800	36.9706	13.146	2.42319	1.64112	187.681	103.81
PF3D7_0713900	49.5396	66.1771	71.116	97.7258	40.123	41.8531
PF3D7_0714000	1455.71	1160.84	679.054	862.182	3913.71	4379.82
PF3D7_0714100	0.612	0.3553	0.22168	0.15975	0.35022	0.22862
PF3D7_0714200	48.91	56.6289	31.0782	40.1539	73.4757	67.1569
PF3D7_0714300	44.9315	50.031	31.9694	37.5517	33.7043	38.1773
PF3D7_0714400	13.6108	16.8914	25.5006	19.9533	21.6611	18.4974
PF3D7_0714500	56.742	69.4105	76.0771	87.8387	70.889	95.3805
PF3D7_0714600	53.4335	59.6376	54.8617	68.594	63.6516	67.7723
PF3D7_0714700	0	0.56174	0	0	0	0
PF3D7_0714800	0	0	0	0	1.63093	0.65061
PF3D7_0714900	0	0	0.79131	0.49896	1.59115	1.90424
PF3D7_0715000	104.754	135.735	138.146	144.828	46.925	66.3909
PF3D7_0715100	4.84399	1.23685	0.99217	0	4.78805	4.77515
PF3D7_0715200	7.19703	4.10497	3.2537	0.51908	70.9027	70.0199
PF3D7_0715300	7.34742	3.90395	0.96037	0.34227	83.1208	93.1793
PF3D7_0715400	7.59993	3.30913	16.0253	2.10774	52.0909	56.0711
PF3D7_0715500	36.9719	25.2781	66.9906	17.8056	166.415	193.257
PF3D7_0715600	7.89661	4.91053	25.9551	7.29784	78.5151	86.4269
PF3D7_0715700	4.76662	2.47164	7.75048	2.72766	28.4507	28.627
PF3D7_0715800	6.77695	5.29968	22.8723	20.1596	69.9863	106.571
PF3D7_0715900	14.4559	7.2128	27.3763	6.04786	142.577	168.108
PF3D7_0716000	103.18	110.308	89.5904	76.4278	53.5532	55.0692
PF3D7_0716100	76.9787	82.4648	82.8987	98.3359	9.42993	11.3341
PF3D7_0716200	195.568	280.703	105.913	121.32	32.71	37.0947
PF3D7_0716300	67.0931	54.3906	344.042	227.548	862.969	1178.75
PF3D7_0716400	75.0507	66.0986	30.7753	20.1847	270.766	321.614
PF3D7_0716500	8.71133	5.57965	48.5327	14.7367	44.2699	46.46
PF3D7_0716600	2.17183	1.65132	9.48998	7.40507	16.1801	16.0493
PF3D7_0716700	1.8807	0.85768	7.18108	3.10454	6.83067	5.86372
PF3D7_0716800	295.857	277.853	502.089	441.914	120.265	135.783
PF3D7_0716900	46.3835	55.7631	168.882	190.176	60.0533	68.8617
PF3D7_0717000	9.93302	6.6281	4.19564	0.86665	127.493	130.384
PF3D7_0717100	9.3975	6.11326	48.0439	29.6965	56.7819	69.4179
PF3D7_0717200	75.3697	62.2278	46.563	71.7273	182.02	155.344
PF3D7_0717300	56.0911	43.8411	65.1629	76.5896	51.6807	33.8606
PF3D7_0717400	68.0765	110.148	163.082	181.106	15.702	19.703
PF3D7_0717500	189.182	74.7225	44.8122	39.2391	492.383	290.354
PF3D7_0717600	18.9106	7.96875	4.7609	1.07398	148.899	157.25
PF3D7_0717700	244.035	338.389	381.155	381.721	299.407	301.949
PF3D7_0717800	0.91965	0.54596	2.48645	1.78162	2.05953	2.37978
PF3D7_0717900	12.711	19.2937	75.6062	88.0731	21.3591	28.2222
PF3D7_0718000	0.27091	0.25133	0.34403	0.12596	0.35332	0.28486
PF3D7_0718100	3.24774	1.57019	3.05666	0.65763	18.4306	18.5789
PF3D7_0718300	0.46698	0.24907	0.04251	0.00536	0.25644	0.11594
PF3D7_0718400	159.245	57.66	300.647	330.257	417.853	300.017
PF3D7_0718500	100.31	83.0553	227.051	209.521	233.682	221.681
PF3D7_0718600	9.82592	2.95024	2.21142	1.25986	12.8524	6.61312
PF3D7_0718700	2.30566	1.82503	21.2987	9.97561	16.3805	16.0617
PF3D7_0718800	0.56204	0.44283	0.15788	0.1991	2.22219	1.70964
PF3D7_0718900	0	0.05737	0.18408	0.17411	0.09254	0.14766
PF3D7_0719000	35.5711	58.829	207.023	233.357	65.9433	75.8205
PF3D7_0719100	17.8443	12.7327	27.1567	6.213	125.159	143.424
PF3D7_0719200	2.61734	2.12412	2.15597	1.22789	6.01329	4.01665
PF3D7_0719300	35.14	50.4942	71.0855	71.743	31.9766	35.8751
PF3D7_0719400	7.81171	2.9423	6.31894	3.19697	65.9152	51.9089
PF3D7_0719500	21.7201	8.62597	12.0061	4.59426	158.624	149.384
PF3D7_0719600	790.096	1203.43	2128.74	2184.64	422.417	648.72
PF3D7_0719700	2024.3	2241.28	3986.36	4957.82	969.577	1237.24
PF3D7_0719800	12.7444	14.7585	13.8637	15.4107	47.467	51.4377
PF3D7_0719900	16.4966	25.6833	17.3759	15.6307	29.3523	37.4738
PF3D7_0720000	64.428	81.0962	95.3453	167.765	59.8008	90.0238
PF3D7_0720100	79.1477	87.9994	71.1399	95.2017	32.4487	41.8833
PF3D7_0720200	144.261	200.899	257.778	322.848	78.249	110.213
PF3D7_0720300	21.7903	5.26426	0	0.12989	5.79887	2.97424
PF3D7_0720400	20.0154	24.2167	83.5232	63.8434	43.5253	43.037
PF3D7_0720500	10.2666	9.28736	61.0425	49.9061	99.8693	113.094
PF3D7_0720600	98.21	126.17	57.2217	35.2754	184.426	195.678
PF3D7_0720700	127.958	141.915	32.6884	33.4695	128.819	86.8526
PF3D7_0720800	22.6631	10.3653	75.322	42.9024	77.3668	96.2517
PF3D7_0720900	16.872	8.86951	43.1772	14.7663	82.8137	112.382
PF3D7_0721000	11.7248	12.1608	22.8545	20.3944	40.1165	36.6199
PF3D7_0721100	110.628	66.3077	835.419	681.358	1097.49	1452.49
PF3D7_0721200	23.9158	28.9862	12.5736	15.6991	24.1873	23.1936
PF3D7_0721300	67.7349	96.1841	102.979	110.273	16.4784	21.9763
PF3D7_0721400	27.73	29.3461	130.379	127.629	224.133	291.072
PF3D7_0721500	1.86152	0.89878	1.3033	0.75185	15.9748	18.2617
PF3D7_0721600	2248.58	2562.61	5013.13	5563.87	1250.38	1399.04
PF3D7_0721700	4.88884	4.1482	3.37379	3.61357	3.67076	2.11311
PF3D7_0721800	207.045	213.69	460.481	448.152	547.302	580.161
PF3D7_0721900	185.188	183.282	216.84	332.844	210.576	175.034
PF3D7_0722000	120.015	123.253	191.586	205.351	96.3531	103.464
PF3D7_0722100	31.7472	52.0579	35.0672	36.7289	38.4318	41.9142
PF3D7_0722200	249.272	76.6117	7.52698	2.61855	1129.01	601.526
PF3D7_0722300	42.0192	45.7295	49.3827	51.1157	22.5999	22.7165
PF3D7_0722400	234.962	267.34	420.947	381.457	182.797	207.976
PF3D7_0722500	99.2251	101.666	89.9984	120.923	90.0363	92.3932
PF3D7_0722600	90.9909	112.012	103.663	128.105	60.0442	51.5888
PF3D7_0722700	80.2993	55.1062	90.3021	110.982	320.478	283.451
PF3D7_0722800	1.4793	0.39515	0.63396	0.6584	2.43702	0.86749
PF3D7_0722900	3.58463	0.99066	0.27641	0.17429	20.1478	17.4051
PF3D7_0723000	22.2198	24.8512	20.1152	22.3213	12.1051	15.9039
PF3D7_0723100	1.04761	0.29181	0.09363	0	3.53015	2.85407
PF3D7_0723200	0.73537	0.30043	0.18075	0.03799	3.21037	2.80302
PF3D7_0723300	30.1405	7.4677	3.38801	0.77402	99.4232	43.8765
PF3D7_0723400	177.452	223.172	178.734	174.777	36.4925	47.2941
PF3D7_0723500	12.3082	27.3196	14.5783	20.9681	5.26879	6.2673
PF3D7_0723600	88.8792	139.131	160.345	182.662	30.589	42.449
PF3D7_0723700	6.98541	6.0165	19.5564	19.4342	12.9674	15.1663
PF3D7_0723800	15.9451	7.5192	7.55197	2.0168	106.337	109.673
PF3D7_0723900	39.1787	69.6901	67.3814	78.2278	57.0759	60.2346
PF3D7_0724000	1.62415	1.46161	2.4566	1.6335	12.5737	15.8449
PF3D7_0724100	51.4278	65.9849	134.967	121.155	67.0783	77.5035
PF3D7_0724200	21.9484	32.3182	39.2156	44.4838	23.3208	29.7134
PF3D7_0724300	4.26862	6.76095	10.976	7.65373	28.5616	43.3484
PF3D7_0724400	173.912	180.143	190.002	205.868	78.1722	88.3938
PF3D7_0724500	8.00648	7.38175	3.61669	6.75207	2.21022	2.38914
PF3D7_0724600	7.05674	6.19284	7.39335	4.12088	49.061	55.881
PF3D7_0724700	19.8502	24.209	26.234	27.4564	13.3029	13.0496
PF3D7_0724800	50.3516	23.2606	6.60048	1.60074	53.5987	53.556
PF3D7_0724900	15.4625	10.6901	0.36467	0.1006	3.72359	0.6673
PF3D7_0725000	9.30258	5.6907	18.9978	11.2809	76.9167	72.5264
PF3D7_0725100	23.7436	25.3475	25.7164	30.6321	44.3188	35.1175
PF3D7_0725200	144.697	164.766	210.196	215.467	176.885	197.135
PF3D7_0725300	65.8054	94.2866	116.019	126.335	11.5576	11.2314
PF3D7_0725400	3153.77	1062.23	44.6349	15.622	1176.05	148.892
PF3D7_0725600	2683.62	11821.9	2198.63	2168.1	2704.17	12445
PF3D7_0725700	13.5615	25.7075	14.5775	17.4869	8.22168	20.6771
PF3D7_0725800	347.846	5326.01	490.127	998.941	369.678	6438.71
PF3D7_0725900	153.999	382.797	246.442	178.744	127.18	345.417
PF3D7_0726000	5318.8	10611.3	3894.57	2930.99	3475.5	9869.63
PF3D7_0726100	500.112	503.114	56.3598	76.3507	5.89623	6.08535
PF3D7_0726200	5.07087	18.9476	208.725	291.482	6.29753	8.92095
PF3D7_0726300	17.3387	20.2883	4.11134	2.77684	21.8764	28.1037
PF3D7_0726400	12.0565	13.0209	13.6336	15.2986	28.3464	22.9142
PF3D7_0726500	46.0862	53.7234	56.6409	45.2068	59.0359	66.1894
PF3D7_0726600	3.5123	2.3676	8.13059	2.07841	26.0696	36.4873
PF3D7_0726700	23.6723	9.85501	66.6586	46.1788	238.186	280.842
PF3D7_0726800	3.66663	3.12075	40.0542	37.7579	18.3228	24.2575
PF3D7_0726900	8.33454	9.8779	87.8064	85.082	37.2187	45.3428
PF3D7_0727000	6.75316	6.53796	13.1114	7.96251	27.8039	32.3125
PF3D7_0727100	3.2577	1.57939	7.25705	4.53758	29.9182	33.8864
PF3D7_0727200	104.519	92.9601	90.4212	88.7474	13.4243	16.5041
PF3D7_0727300	16.8344	29.9952	25.0863	30.9804	14.8253	19.4111
PF3D7_0727400	128.147	146.515	302.894	244.269	413.931	554.448
PF3D7_0727500	3.32483	2.05652	12.9531	7.84009	44.2593	47.2706
PF3D7_0727600	0.66213	0.43194	6.04779	5.57449	4.11691	4.14372
PF3D7_0727700	2.41377	2.25399	10.4417	10.0043	15.5424	21.4651
PF3D7_0727800	5.76649	10.6434	27.7269	23.7089	21.8817	29.6093
PF3D7_0727900	14.3159	19.5988	5.45228	9.96645	8.72542	9.39626
PF3D7_0728000	347.53	353.75	487.576	448.535	242.762	308.562
PF3D7_0728100	1.28154	0.47508	1.0383	0.21333	10.5679	8.86826
PF3D7_0728200	2.62565	1.60902	1.32983	0.41926	19.6223	21.0205
PF3D7_0728300	4.1509	1.39904	10.8146	2.95925	30.362	28.8071
PF3D7_0728400	13.1999	5.56775	13.8202	6.1638	96.7544	98.1498
PF3D7_0728500	6.11105	2.34056	1.80244	1.04181	15.4032	17.9521
PF3D7_0728600	7.92318	3.71478	2.8999	1.08451	55.234	58.1613
PF3D7_0728700	1.98334	2.41211	1.16996	0.39723	3.89071	3.48919
PF3D7_0728800	7.58451	4.64785	42.7953	18.8074	58.9044	67.0583
PF3D7_0728900	47.1679	49.1137	50.9801	40.3893	41.8154	45.1867
PF3D7_0729000	51.1918	75.7046	47.21	55.9957	56.4553	74.4036
PF3D7_0729100	4.75625	4.14217	9.91376	6.66855	33.617	37.6303
PF3D7_0729200	3.28628	1.84603	14.0007	2.20703	24.182	34.4115
PF3D7_0729300	105.396	113.859	131.868	162.601	15.924	21.0968
PF3D7_0729400	185.547	185.09	240.411	260.698	23.0495	27.5016
PF3D7_0729500	52.4121	56.0348	85.0959	94.3211	34.8332	26.8567
PF3D7_0729600	25.0851	11.2621	37.1918	13.9709	179.8	170.852
PF3D7_0729700	4.19174	1.02414	0.08081	0.10191	13.8924	7.79981
PF3D7_0729800	2.69385	1.10054	0	0	7.10065	2.12445
PF3D7_0729900	1.76745	1.62333	0.25617	0.09153	2.08615	1.58908
PF3D7_0730000	8.46146	7.02889	30.6877	21.3317	15.7982	14.2357
PF3D7_0730100	2.73415	2.14093	18.966	11.8805	7.20687	7.82634
PF3D7_0730200	17.3642	22.9612	15.4351	18.2426	24.9861	25.2672
PF3D7_0730300	624.434	522.748	340.336	265.087	80.2078	43.8953
PF3D7_0730400	363.343	127.44	11.8349	4.203	318.801	51.94
PF3D7_0730500	13.3077	5.20992	6.37806	2.15833	72.2532	58.9665
PF3D7_0730600	0	0.55404	0	0	0	0
PF3D7_0730700	3.66663	3.93215	0.90122	0	0	0
PF3D7_0730800	2974.22	2150.84	970.314	1438.72	34.533	26.3771
PF3D7_0730900	174.248	346.582	1177.21	1551.66	34.5089	46.4768
PF3D7_0731000	78.5333	31.3655	1.58173	1.73958	7.02669	0.41309
PF3D7_0731100	581.007	422.304	166.674	172.522	31.5081	26.7548
PF3D7_0731200	356.681	324.516	25.1178	25.2968	40.8259	28.711
PF3D7_0731300	49.1882	280.91	408.711	673.209	57.5784	63.3974
PF3D7_0731400	5.46911	11.2641	60.1576	53.2276	15.6082	15.858
PF3D7_0731500	707.214	277.365	18.9238	3.98351	102.739	5.28687
PF3D7_0731600	34.544	27.5112	216.585	156.135	228.411	225.504
PF3D7_0731700	5.5837	3.62704	15.1515	13.7768	20.6419	20.5202
PF3D7_0731800	74.591	59.1118	6.81513	8.00947	10.8085	5.98001
PF3D7_0731900	0.41379	0.16905	0.0678	0.04275	0	0
PF3D7_0732000	0.22222	0.09079	5.38911	4.17874	0	0.17525
PF3D7_0732100	0	0	0.30321	0.22306	0.05081	0.04054
PF3D7_0732200	0.23978	0.07347	13.7319	11.8917	0.47402	0.3782
PF3D7_0732300	0.12979	0	0.76564	1.52878	0	0
PF3D7_0732400	0.22976	0.2112	4.34844	5.16332	0.22711	0.2265
PF3D7_0732500	0.23592	0.03614	1.68163	2.08414	0.4664	0.13954
PF3D7_0732600	0	0	0	0	0	0
PF3D7_0732700	0.12222	0.0749	0.36049	0.98499	0	0.04819
PF3D7_0732800	0.29797	0.15216	0	0.12314	0	0
PF3D7_0732900	0.06471	0.11896	3.43523	4.01126	0.31979	0.40823
PF3D7_0733000	1.56778	1.36063	0.71653	0.5096	1.62507	1.24308
PF3D7_0800100	6.31677	3.43239	14.3175	13.0789	29.9376	21.5133
PF3D7_0800200	0.35397	0.16033	0.16644	0.05724	1.27021	1.12266
PF3D7_0800300	0.42066	0.27135	0.25395	0.26535	0.87537	0.43651
PF3D7_0800400	0.19939	0.12219	1.89501	2.18378	0.32849	0.15725
PF3D7_0800500	0	0.10757	0	0.07254	0	0
PF3D7_0800600	1.88354	1.01574	1.03702	0.93413	7.00034	6.41702
PF3D7_0800650	0.9041	0.27702	1.33331	0	2.68098	7.48652
PF3D7_0800700	2.93559	1.98095	6.47979	8.23538	2.91298	1.36023
PF3D7_0800750	0	0.35108	0.33796	0.28413	0.45304	0.7229
PF3D7_0800800	23.2569	5.84205	67.0507	213.407	13.9794	3.22209
PF3D7_0800900	140.197	98.1235	4.48909	3.28091	0.30772	0.24551
PF3D7_0801000	670.254	575.258	709.794	752.364	32.5473	33.9315
PF3D7_0801100	0.55578	0.27509	0.42033	0.11927	0.76066	1.03677
PF3D7_0801200	3.25923	1.2483	0	0	2.01349	3.5342
PF3D7_0801300	3.32643	2.96504	0.52029	0.37494	0.29891	0.05962
PF3D7_0801400	7.7974	2.2185	2.46409	0.69055	12.1115	4.61195
PF3D7_0801500	86.5992	93.3175	96.2698	120.215	20.0852	23.0278
PF3D7_0801600	4.19044	1.49796	2.05993	2.70601	22.6087	27.8146
PF3D7_0801700	11.4374	17.4544	46.1909	44.3531	34.9272	44.7788
PF3D7_0801800	178.955	226.697	325.956	377.317	122.631	129.231
PF3D7_0801900	7.17128	9.4918	6.46605	7.11894	3.24111	3.1961
PF3D7_0802000	31.2844	46.125	597.187	634.961	161.475	180.608
PF3D7_0802100	10.9658	3.79139	0.86416	0.35445	74.5665	61.5585
PF3D7_0802200	167.238	46.4842	768.572	439.82	528.294	652.145
PF3D7_0802300	61.3524	69.3067	105.679	97.9599	11.4931	14.3808
PF3D7_0802400	44.2457	56.4155	55.873	72.5596	21.837	23.9256
PF3D7_0802500	26.6631	22.4536	14.3484	15.4919	51.6232	33.8564
PF3D7_0802600	23.1287	10.1408	1.92576	0.96904	78.2942	45.1093
PF3D7_0802700	1.39171	0.75445	0.26313	0.23228	9.31205	6.07873
PF3D7_0802800	52.1086	18.0275	3.11032	0.4734	234.387	158.614
PF3D7_0802900	4.69113	6.74082	32.1258	25.7724	23.3447	23.4731
PF3D7_0803000	65.318	100.337	69.1307	76.1975	90.1262	114.206
PF3D7_0803100	100.129	114.843	102.053	120.545	41.9033	45.8528
PF3D7_0803200	33.4976	12.2241	2.49226	0.6735	279.712	258.413
PF3D7_0803300	14.0053	5.5621	14.7741	7.19178	117.522	99.7846
PF3D7_0803400	16.6418	7.24095	7.57024	1.20985	104.906	99.8728
PF3D7_0803500	57.2624	32.6664	17.2238	20.2624	25.8342	10.6013
PF3D7_0803600	32.1335	29.6006	23.7381	25.0007	92.6641	92.2896
PF3D7_0803700	10.2957	4.88077	30.7011	15.7157	75.6541	76.4077
PF3D7_0803800	168.886	206.736	369.974	407.713	686.135	686.357
PF3D7_0803900	2.53844	7.77787	7.48705	11.3303	0.50182	1.60151
PF3D7_0804000	89.0403	84.0798	117.412	134.973	84.7082	83.4428
PF3D7_0804100	13.9763	14.2747	22.1382	32.7319	8.44247	7.34811
PF3D7_0804200	2.88747	11.6279	8.11097	12.5302	1.2232	8.13268
PF3D7_0804300	49.9995	48.6762	40.9038	43.563	7.22418	6.67896
PF3D7_0804400	6.05662	3.65697	8.75678	4.2148	59.1038	68.8135
PF3D7_0804500	8.49006	7.07256	24.5968	18.9038	40.789	31.1059
PF3D7_0804600	62.1682	71.4745	69.5087	74.2638	38.7285	41.9882
PF3D7_0804700	8.08897	7.16908	2.29385	1.64424	3.65511	3.32413
PF3D7_0804800	232.915	232.837	168.966	153.337	100.449	106.008
PF3D7_0804900	102.174	95.1936	86.0774	100.485	174.364	133.226
PF3D7_0805000	8.58529	4.93231	4.39619	0.77616	80.3532	87.4539
PF3D7_0805100	6.55229	3.2609	1.2103	0.24618	15.3869	10.9297
PF3D7_0805200	2121.11	778.637	50.6217	14.3637	148.287	47.9886
PF3D7_0805300	35.3261	20.0772	0.89762	0.22857	17.2682	2.28468
PF3D7_0805400	54.9021	47.7823	123.555	193.41	38.2956	50.3602
PF3D7_0805500	48.9673	51.4539	9.88766	11.0112	43.4514	46.6284
PF3D7_0805600	375.776	287.172	248.771	387.698	191.067	166.366
PF3D7_0805700	10.517	4.54012	2.67028	0.68285	118.006	109.239
PF3D7_0805800	0.50343	0.1234	0.24747	0.09363	1.04499	0.95284
PF3D7_0805900	17.5118	15.0455	18.9472	12.4381	10.003	10.4792
PF3D7_0806000	14.0559	15.0821	28.4943	35.1695	18.734	18.9088
PF3D7_0806100	20.8933	23.533	38.9391	49.0454	41.7544	53.4864
PF3D7_0806200	9.39147	3.16204	0.59433	0.26768	84.5075	66.8109
[truncated: 3,713 more rows]
