# Supplementary material for: Actin-related protein Arp4 regulates euchromatic gene expression and development through H2A.Z deposition in blood-stage Plasmodium falciparum
Source: Parasit Vectors. 2020 Jun 17;13:314. doi: 10.1186/s13071-020-04139-6 (PMC7301494; doi:10.1186/s13071-020-04139-6)
Supplement: Supplementary file 9 — Additional file 9: Table S3. A list of genes enriched for PfArp4 in the promoter region. [file 13071_2020_4139_MOESM9_ESM.xlsx]

## Sheet: Arp4 promoter enriched genes
Chr	Gene_id
Pf3D7_01_v3	PF3D7_0101900
Pf3D7_01_v3	PF3D7_0102100
Pf3D7_01_v3	PF3D7_0102900
Pf3D7_01_v3	PF3D7_0103200
Pf3D7_01_v3	PF3D7_0103600
Pf3D7_01_v3	PF3D7_0104300
Pf3D7_01_v3	PF3D7_0104500
Pf3D7_01_v3	PF3D7_0106100
Pf3D7_01_v3	PF3D7_0106200
Pf3D7_01_v3	PF3D7_0106900
Pf3D7_01_v3	PF3D7_0108100
Pf3D7_01_v3	PF3D7_0108000
Pf3D7_01_v3	PF3D7_0108300
Pf3D7_01_v3	PF3D7_0109300
Pf3D7_01_v3	PF3D7_0110000
Pf3D7_01_v3	PF3D7_0111000
Pf3D7_01_v3	PF3D7_0111500
Pf3D7_01_v3	PF3D7_0111900
Pf3D7_01_v3	PF3D7_0112800
Pf3D7_01_v3	PF3D7_0112900
Pf3D7_01_v3	PF3D7_0113100
Pf3D7_01_v3	PF3D7_0114800
Pf3D7_02_v3	PF3D7_0200600
Pf3D7_02_v3	PF3D7_0201400
Pf3D7_02_v3	PF3D7_0201600
Pf3D7_02_v3	PF3D7_0202400
Pf3D7_02_v3	PF3D7_0202800
Pf3D7_02_v3	PF3D7_0204300
Pf3D7_02_v3	PF3D7_0204500
Pf3D7_02_v3	PF3D7_0205300
Pf3D7_02_v3	PF3D7_0205200
Pf3D7_02_v3	PF3D7_0205700
Pf3D7_02_v3	PF3D7_0208400
Pf3D7_02_v3	PF3D7_0208800
Pf3D7_02_v3	PF3D7_0208700
Pf3D7_02_v3	PF3D7_0208900
Pf3D7_02_v3	PF3D7_0209400
Pf3D7_02_v3	PF3D7_0209900
Pf3D7_02_v3	PF3D7_0209800
Pf3D7_02_v3	PF3D7_0210000
Pf3D7_02_v3	PF3D7_0210200
Pf3D7_02_v3	PF3D7_0210400
Pf3D7_02_v3	PF3D7_0211200
Pf3D7_02_v3	PF3D7_0211300
Pf3D7_02_v3	PF3D7_0213000
Pf3D7_02_v3	PF3D7_0213200
Pf3D7_02_v3	PF3D7_0213300
Pf3D7_02_v3	PF3D7_0215100
Pf3D7_02_v3	PF3D7_0215500
Pf3D7_02_v3	PF3D7_0216000
Pf3D7_02_v3	PF3D7_0215900
Pf3D7_02_v3	PF3D7_0217100
Pf3D7_02_v3	PF3D7_0218000
Pf3D7_02_v3	PF3D7_0217900
Pf3D7_02_v3	PF3D7_0218200
Pf3D7_02_v3	PF3D7_0220400
Pf3D7_02_v3	PF3D7_0220700
Pf3D7_02_v3	PF3D7_0221000
Pf3D7_02_v3	PF3D7_0221400
Pf3D7_02_v3	PF3D7_0221300
Pf3D7_02_v3	PF3D7_0221650
Pf3D7_02_v3	PF3D7_0221600
Pf3D7_02_v3	PF3D7_0221700
Pf3D7_02_v3	PF3D7_0221800
Pf3D7_03_v3	PF3D7_0302200
Pf3D7_03_v3	PF3D7_0302700
Pf3D7_03_v3	PF3D7_0302800
Pf3D7_03_v3	PF3D7_0303900
Pf3D7_03_v3	PF3D7_0304900
Pf3D7_03_v3	PF3D7_0306100
Pf3D7_03_v3	PF3D7_0307100
Pf3D7_03_v3	PF3D7_0307400
Pf3D7_03_v3	PF3D7_0307600
Pf3D7_03_v3	PF3D7_0308000
Pf3D7_03_v3	PF3D7_0307900
Pf3D7_03_v3	PF3D7_0308900
Pf3D7_03_v3	PF3D7_0311700
Pf3D7_03_v3	PF3D7_0311900
Pf3D7_03_v3	PF3D7_0312100
Pf3D7_03_v3	PF3D7_0313200
Pf3D7_03_v3	PF3D7_0313300
Pf3D7_03_v3	PF3D7_0313600
Pf3D7_03_v3	PF3D7_0314800
Pf3D7_03_v3	PF3D7_0314900
Pf3D7_03_v3	PF3D7_0315000
Pf3D7_03_v3	PF3D7_0315900
Pf3D7_03_v3	PF3D7_0317200
Pf3D7_03_v3	PF3D7_0317400
Pf3D7_03_v3	PF3D7_0317700
Pf3D7_03_v3	PF3D7_0317800
Pf3D7_03_v3	PF3D7_0318000
Pf3D7_03_v3	PF3D7_0319600
Pf3D7_03_v3	PF3D7_0319700
Pf3D7_03_v3	PF3D7_0320100
Pf3D7_03_v3	PF3D7_0320200
Pf3D7_03_v3	PF3D7_0321100
Pf3D7_03_v3	PF3D7_0321700
Pf3D7_03_v3	PF3D7_0323100
Pf3D7_03_v3	PF3D7_0323000
Pf3D7_03_v3	PF3D7_0323800
Pf3D7_03_v3	PF3D7_0324500
Pf3D7_04_v3	PF3D7_0402000
Pf3D7_04_v3	PF3D7_0402700
Pf3D7_04_v3	PF3D7_0402800
Pf3D7_04_v3	PF3D7_0403300
Pf3D7_04_v3	PF3D7_0404900
Pf3D7_04_v3	PF3D7_0405100
Pf3D7_04_v3	PF3D7_0406900
Pf3D7_04_v3	PF3D7_0407100
Pf3D7_04_v3	PF3D7_0407600
Pf3D7_04_v3	PF3D7_0409100
Pf3D7_04_v3	PF3D7_0411100
Pf3D7_04_v3	PF3D7_0411500
Pf3D7_04_v3	PF3D7_0412700
Pf3D7_04_v3	PF3D7_0412800
Pf3D7_04_v3	PF3D7_0413200
Pf3D7_04_v3	PF3D7_0414900
Pf3D7_04_v3	PF3D7_0414800
Pf3D7_04_v3	PF3D7_0415800
Pf3D7_04_v3	PF3D7_0415700
Pf3D7_04_v3	PF3D7_0416500
Pf3D7_04_v3	PF3D7_0416600
Pf3D7_04_v3	PF3D7_0424900
Pf3D7_04_v3	PF3D7_0425000
Pf3D7_04_v3	PF3D7_0425200
Pf3D7_04_v3	PF3D7_0425100
Pf3D7_04_v3	PF3D7_0425300
Pf3D7_04_v3	PF3D7_0425400
Pf3D7_05_v3	PF3D7_0502300
Pf3D7_05_v3	PF3D7_0502600
Pf3D7_05_v3	PF3D7_0502800
Pf3D7_05_v3	PF3D7_0502700
Pf3D7_05_v3	PF3D7_0503000
Pf3D7_05_v3	PF3D7_0502900
Pf3D7_05_v3	PF3D7_0503800
Pf3D7_05_v3	PF3D7_0503900
Pf3D7_05_v3	PF3D7_0504400
Pf3D7_05_v3	PF3D7_0504600
Pf3D7_05_v3	PF3D7_0508800
Pf3D7_05_v3	PF3D7_0510800
Pf3D7_05_v3	PF3D7_0511100
Pf3D7_05_v3	PF3D7_0511000
Pf3D7_05_v3	PF3D7_0511200
Pf3D7_05_v3	PF3D7_0513700
Pf3D7_05_v3	PF3D7_0514400
Pf3D7_05_v3	PF3D7_0514500
Pf3D7_05_v3	PF3D7_0514700
Pf3D7_05_v3	PF3D7_0514600
Pf3D7_05_v3	PF3D7_0515600
Pf3D7_05_v3	PF3D7_0515500
Pf3D7_05_v3	PF3D7_0516500
Pf3D7_05_v3	PF3D7_0518200
Pf3D7_05_v3	PF3D7_0519300
Pf3D7_05_v3	PF3D7_0521200
Pf3D7_05_v3	PF3D7_0521100
Pf3D7_05_v3	PF3D7_0521300
Pf3D7_05_v3	PF3D7_0521400
Pf3D7_05_v3	PF3D7_0521800
Pf3D7_05_v3	PF3D7_0521900
Pf3D7_05_v3	PF3D7_0522200
Pf3D7_05_v3	PF3D7_0522100
Pf3D7_05_v3	PF3D7_0523100
Pf3D7_05_v3	PF3D7_0525300
Pf3D7_05_v3	PF3D7_0526500
Pf3D7_05_v3	PF3D7_0526600
Pf3D7_05_v3	PF3D7_0528500
Pf3D7_05_v3	PF3D7_0529700
Pf3D7_05_v3	PF3D7_0530500
Pf3D7_05_v3	PF3D7_0530400
Pf3D7_05_v3	PF3D7_0530800
Pf3D7_05_v3	PF3D7_0531100
Pf3D7_05_v3	PF3D7_0532500
Pf3D7_06_v3	PF3D7_0600400
Pf3D7_06_v3	PF3D7_0600500
Pf3D7_06_v3	PF3D7_0602300
Pf3D7_06_v3	PF3D7_0604700
Pf3D7_06_v3	PF3D7_0605300
Pf3D7_06_v3	PF3D7_0606300
Pf3D7_06_v3	PF3D7_0606200
Pf3D7_06_v3	PF3D7_0606400
Pf3D7_06_v3	PF3D7_0606800
Pf3D7_06_v3	PF3D7_0607600
Pf3D7_06_v3	PF3D7_0608200
Pf3D7_06_v3	PF3D7_0608310
Pf3D7_06_v3	PF3D7_0608600
Pf3D7_06_v3	PF3D7_0609400
Pf3D7_06_v3	PF3D7_0611000
Pf3D7_06_v3	PF3D7_0611200
Pf3D7_06_v3	PF3D7_0611100
Pf3D7_06_v3	PF3D7_0611300
Pf3D7_06_v3	PF3D7_0611400
Pf3D7_06_v3	PF3D7_0611800
Pf3D7_06_v3	PF3D7_0612000
Pf3D7_06_v3	PF3D7_0612100
Pf3D7_06_v3	PF3D7_0613000
Pf3D7_06_v3	PF3D7_0613200
Pf3D7_06_v3	PF3D7_0614000
Pf3D7_06_v3	PF3D7_0614800
Pf3D7_06_v3	PF3D7_0615200
Pf3D7_06_v3	PF3D7_0615100
Pf3D7_06_v3	PF3D7_0615700
Pf3D7_06_v3	PF3D7_0615900
Pf3D7_06_v3	PF3D7_0616000
Pf3D7_06_v3	PF3D7_0616800
Pf3D7_06_v3	PF3D7_0617100
Pf3D7_06_v3	PF3D7_0617200
Pf3D7_06_v3	PF3D7_0617600
Pf3D7_06_v3	PF3D7_0617700
Pf3D7_06_v3	PF3D7_0618000
Pf3D7_06_v3	PF3D7_0620000
Pf3D7_06_v3	PF3D7_0620100
Pf3D7_06_v3	PF3D7_0621200
Pf3D7_06_v3	PF3D7_0621700
Pf3D7_06_v3	PF3D7_0621600
Pf3D7_06_v3	PF3D7_0622100
Pf3D7_06_v3	PF3D7_0622600
Pf3D7_06_v3	PF3D7_0622500
Pf3D7_06_v3	PF3D7_0622900
Pf3D7_06_v3	PF3D7_0623100
Pf3D7_06_v3	PF3D7_0623400
Pf3D7_06_v3	PF3D7_0623600
Pf3D7_06_v3	PF3D7_0623500
Pf3D7_06_v3	PF3D7_0624300
Pf3D7_06_v3	PF3D7_0626500
Pf3D7_06_v3	PF3D7_0627600
Pf3D7_06_v3	PF3D7_0627500
Pf3D7_06_v3	PF3D7_0628000
Pf3D7_06_v3	PF3D7_0629700
Pf3D7_07_v3	PF3D7_0701000
Pf3D7_07_v3	PF3D7_0700900
Pf3D7_07_v3	PF3D7_0701700
Pf3D7_07_v3	PF3D7_0702600
Pf3D7_07_v3	PF3D7_0702800
Pf3D7_07_v3	PF3D7_0703400
Pf3D7_07_v3	PF3D7_0705200
Pf3D7_07_v3	PF3D7_0706500
Pf3D7_07_v3	PF3D7_0706700
Pf3D7_07_v3	PF3D7_0707100
Pf3D7_07_v3	PF3D7_0707400
Pf3D7_07_v3	PF3D7_0710400
Pf3D7_07_v3	PF3D7_0710300
Pf3D7_07_v3	PF3D7_0710900
Pf3D7_07_v3	PF3D7_0710800
Pf3D7_07_v3	PF3D7_0711300
Pf3D7_07_v3	PF3D7_0712700
Pf3D7_07_v3	PF3D7_0713000
Pf3D7_07_v3	PF3D7_0713300
Pf3D7_07_v3	PF3D7_0713200
Pf3D7_07_v3	PF3D7_0713700
Pf3D7_07_v3	PF3D7_0713800
Pf3D7_07_v3	PF3D7_0714500
Pf3D7_07_v3	PF3D7_0714700
Pf3D7_07_v3	PF3D7_0714800
Pf3D7_07_v3	PF3D7_0715600
Pf3D7_07_v3	PF3D7_0715500
Pf3D7_07_v3	PF3D7_0715800
Pf3D7_07_v3	PF3D7_0717100
Pf3D7_07_v3	PF3D7_0717900
Pf3D7_07_v3	PF3D7_0719500
Pf3D7_07_v3	PF3D7_0719600
Pf3D7_07_v3	PF3D7_0719700
Pf3D7_07_v3	PF3D7_0720500
Pf3D7_07_v3	PF3D7_0720900
Pf3D7_07_v3	PF3D7_0721000
Pf3D7_07_v3	PF3D7_0721600
Pf3D7_07_v3	PF3D7_0721700
Pf3D7_07_v3	PF3D7_0722200
Pf3D7_07_v3	PF3D7_0722500
Pf3D7_07_v3	PF3D7_0722800
Pf3D7_07_v3	PF3D7_0724300
Pf3D7_07_v3	PF3D7_0724700
Pf3D7_07_v3	PF3D7_0726400
Pf3D7_07_v3	PF3D7_0727900
Pf3D7_07_v3	PF3D7_0729000
Pf3D7_07_v3	PF3D7_0728900
Pf3D7_07_v3	PF3D7_0729200
Pf3D7_07_v3	PF3D7_0731100
Pf3D7_07_v3	PF3D7_0731700
Pf3D7_07_v3	PF3D7_0732400
Pf3D7_08_v3	PF3D7_0800900
Pf3D7_08_v3	PF3D7_0801300
Pf3D7_08_v3	PF3D7_0801400
Pf3D7_08_v3	PF3D7_0804200
Pf3D7_08_v3	PF3D7_0804300
Pf3D7_08_v3	PF3D7_0804800
Pf3D7_08_v3	PF3D7_0805900
Pf3D7_08_v3	PF3D7_0807500
Pf3D7_08_v3	PF3D7_0807700
Pf3D7_08_v3	PF3D7_0809300
Pf3D7_08_v3	PF3D7_0810700
Pf3D7_08_v3	PF3D7_0811200
Pf3D7_08_v3	PF3D7_0811100
Pf3D7_08_v3	PF3D7_0812900
Pf3D7_08_v3	PF3D7_0814500
Pf3D7_08_v3	PF3D7_0815000
Pf3D7_08_v3	PF3D7_0816900
Pf3D7_08_v3	PF3D7_0816800
Pf3D7_08_v3	PF3D7_0817000
Pf3D7_08_v3	PF3D7_0817500
Pf3D7_08_v3	PF3D7_0817400
Pf3D7_08_v3	PF3D7_0818300
Pf3D7_08_v3	PF3D7_0820000
Pf3D7_08_v3	PF3D7_0820100
Pf3D7_08_v3	PF3D7_0820400
Pf3D7_08_v3	PF3D7_0820700
Pf3D7_08_v3	PF3D7_0821100
Pf3D7_08_v3	PF3D7_0821800
Pf3D7_08_v3	PF3D7_0822000
Pf3D7_08_v3	PF3D7_0822400
Pf3D7_08_v3	PF3D7_0822300
Pf3D7_08_v3	PF3D7_0824800
Pf3D7_08_v3	PF3D7_0828500
Pf3D7_08_v3	PF3D7_0828700
Pf3D7_08_v3	PF3D7_0829300
Pf3D7_08_v3	PF3D7_0830900
Pf3D7_08_v3	PF3D7_0832250
Pf3D7_09_v3	PF3D7_0901100
Pf3D7_09_v3	PF3D7_0901200
Pf3D7_09_v3	PF3D7_0901400
Pf3D7_09_v3	PF3D7_0903000
Pf3D7_09_v3	PF3D7_0903300
Pf3D7_09_v3	PF3D7_0904700
Pf3D7_09_v3	PF3D7_0904900
Pf3D7_09_v3	PF3D7_0905000
Pf3D7_09_v3	PF3D7_0906100
Pf3D7_09_v3	PF3D7_0909100
Pf3D7_09_v3	PF3D7_0909000
Pf3D7_09_v3	PF3D7_0910000
Pf3D7_09_v3	PF3D7_0910300
Pf3D7_09_v3	PF3D7_0911600
Pf3D7_09_v3	PF3D7_0911500
Pf3D7_09_v3	PF3D7_0911700
Pf3D7_09_v3	PF3D7_0911900
Pf3D7_09_v3	PF3D7_0912100
Pf3D7_09_v3	PF3D7_0912200
Pf3D7_09_v3	PF3D7_0913300
Pf3D7_09_v3	PF3D7_0913400
Pf3D7_09_v3	PF3D7_0914000
Pf3D7_09_v3	PF3D7_0914400
Pf3D7_09_v3	PF3D7_0915100
Pf3D7_09_v3	PF3D7_0915600
Pf3D7_09_v3	PF3D7_0916000
Pf3D7_09_v3	PF3D7_0919500
Pf3D7_09_v3	PF3D7_0922700
Pf3D7_09_v3	PF3D7_0924900
Pf3D7_09_v3	PF3D7_0925000
Pf3D7_09_v3	PF3D7_0926000
Pf3D7_09_v3	PF3D7_0928100
Pf3D7_09_v3	PF3D7_0928300
Pf3D7_09_v3	PF3D7_0930700
Pf3D7_09_v3	PF3D7_0930600
Pf3D7_09_v3	PF3D7_0933700
Pf3D7_09_v3	PF3D7_0933900
Pf3D7_09_v3	PF3D7_0934100
Pf3D7_09_v3	PF3D7_0934000
Pf3D7_09_v3	PF3D7_0934500
Pf3D7_09_v3	PF3D7_0935100
Pf3D7_09_v3	PF3D7_0936100
Pf3D7_09_v3	PF3D7_0936200
Pf3D7_09_v3	PF3D7_0937500
Pf3D7_09_v3	PF3D7_0937600
Pf3D7_10_v3	PF3D7_1002300
Pf3D7_10_v3	PF3D7_1003400
Pf3D7_10_v3	PF3D7_1003500
Pf3D7_10_v3	PF3D7_1005200
Pf3D7_10_v3	PF3D7_1005300
Pf3D7_10_v3	PF3D7_1005600
Pf3D7_10_v3	PF3D7_1006500
Pf3D7_10_v3	PF3D7_1006400
Pf3D7_10_v3	PF3D7_1006700
Pf3D7_10_v3	PF3D7_1006600
Pf3D7_10_v3	PF3D7_1008500
Pf3D7_10_v3	PF3D7_1008600
Pf3D7_10_v3	PF3D7_1008900
Pf3D7_10_v3	PF3D7_1009100
Pf3D7_10_v3	PF3D7_1009200
Pf3D7_10_v3	PF3D7_1010400
Pf3D7_10_v3	PF3D7_1010900
Pf3D7_10_v3	PF3D7_1010800
Pf3D7_10_v3	PF3D7_1012000
Pf3D7_10_v3	PF3D7_1011900
Pf3D7_10_v3	PF3D7_1012700
Pf3D7_10_v3	PF3D7_1013000
Pf3D7_10_v3	PF3D7_1013600
Pf3D7_10_v3	PF3D7_1014000
Pf3D7_10_v3	PF3D7_1014100
Pf3D7_10_v3	PF3D7_1014500
Pf3D7_10_v3	PF3D7_1016000
Pf3D7_10_v3	PF3D7_1017700
Pf3D7_10_v3	PF3D7_1019700
Pf3D7_10_v3	PF3D7_1021600
Pf3D7_10_v3	PF3D7_1021500
Pf3D7_10_v3	PF3D7_1021800
Pf3D7_10_v3	PF3D7_1021900
Pf3D7_10_v3	PF3D7_1022000
Pf3D7_10_v3	PF3D7_1022100
Pf3D7_10_v3	PF3D7_1022900
Pf3D7_10_v3	PF3D7_1024700
Pf3D7_10_v3	PF3D7_1025300
Pf3D7_10_v3	PF3D7_1026300
Pf3D7_10_v3	PF3D7_1026200
Pf3D7_10_v3	PF3D7_1026900
Pf3D7_10_v3	PF3D7_1027000
Pf3D7_10_v3	PF3D7_1029100
Pf3D7_10_v3	PF3D7_1029200
Pf3D7_10_v3	PF3D7_1030200
Pf3D7_10_v3	PF3D7_1030700
Pf3D7_10_v3	PF3D7_1031400
Pf3D7_10_v3	PF3D7_1031700
Pf3D7_10_v3	PF3D7_1032400
Pf3D7_10_v3	PF3D7_1034800
Pf3D7_10_v3	PF3D7_1035300
Pf3D7_10_v3	PF3D7_1035900
Pf3D7_10_v3	PF3D7_1037200
Pf3D7_10_v3	PF3D7_1037800
Pf3D7_10_v3	PF3D7_1038000
Pf3D7_10_v3	PF3D7_1038200
Pf3D7_10_v3	PF3D7_1038300
Pf3D7_10_v3	PF3D7_1040500
Pf3D7_10_v3	PF3D7_1040800
Pf3D7_11_v3	PF3D7_1100900
Pf3D7_11_v3	PF3D7_1102300
Pf3D7_11_v3	PF3D7_1104900
Pf3D7_11_v3	PF3D7_1105000
Pf3D7_11_v3	PF3D7_1105100
Pf3D7_11_v3	PF3D7_1105600
Pf3D7_11_v3	PF3D7_1106100
Pf3D7_11_v3	PF3D7_1106000
Pf3D7_11_v3	PF3D7_1106200
Pf3D7_11_v3	PF3D7_1107200
Pf3D7_11_v3	PF3D7_1107300
Pf3D7_11_v3	PF3D7_1108600
Pf3D7_11_v3	PF3D7_1109000
Pf3D7_11_v3	PF3D7_1109800
Pf3D7_11_v3	PF3D7_1110000
Pf3D7_11_v3	PF3D7_1110100
Pf3D7_11_v3	PF3D7_1110700
Pf3D7_11_v3	PF3D7_1110900
Pf3D7_11_v3	PF3D7_1111800
Pf3D7_11_v3	PF3D7_1111700
Pf3D7_11_v3	PF3D7_1111900
Pf3D7_11_v3	PF3D7_1114900
Pf3D7_11_v3	PF3D7_1115300
Pf3D7_11_v3	PF3D7_1116900
Pf3D7_11_v3	PF3D7_1118600
Pf3D7_11_v3	PF3D7_1119500
Pf3D7_11_v3	PF3D7_1120800
Pf3D7_11_v3	PF3D7_1120900
Pf3D7_11_v3	PF3D7_1120700
Pf3D7_11_v3	PF3D7_1122600
Pf3D7_11_v3	PF3D7_1122700
Pf3D7_11_v3	PF3D7_1125100
Pf3D7_11_v3	PF3D7_1125000
Pf3D7_11_v3	PF3D7_1126000
Pf3D7_11_v3	PF3D7_1126600
Pf3D7_11_v3	PF3D7_1126700
Pf3D7_11_v3	PF3D7_1126800
Pf3D7_11_v3	PF3D7_1130000
Pf3D7_11_v3	PF3D7_1132100
Pf3D7_11_v3	PF3D7_1133300
Pf3D7_11_v3	PF3D7_1135700
Pf3D7_11_v3	PF3D7_1135900
Pf3D7_11_v3	PF3D7_1136000
Pf3D7_11_v3	PF3D7_1137500
Pf3D7_11_v3	PF3D7_1137700
Pf3D7_11_v3	PF3D7_1138000
Pf3D7_11_v3	PF3D7_1139000
Pf3D7_11_v3	PF3D7_1139100
Pf3D7_11_v3	PF3D7_1140200
Pf3D7_11_v3	PF3D7_1140300
Pf3D7_11_v3	PF3D7_1140700
Pf3D7_11_v3	PF3D7_1142800
Pf3D7_11_v3	PF3D7_1142900
Pf3D7_11_v3	PF3D7_1143000
Pf3D7_11_v3	PF3D7_1143500
Pf3D7_11_v3	PF3D7_1143700
Pf3D7_11_v3	PF3D7_1143600
Pf3D7_11_v3	PF3D7_1144900
Pf3D7_11_v3	PF3D7_1146200
Pf3D7_11_v3	PF3D7_1146500
Pf3D7_11_v3	PF3D7_1146700
Pf3D7_11_v3	PF3D7_1147300
Pf3D7_11_v3	PF3D7_1147700
Pf3D7_11_v3	PF3D7_1147600
Pf3D7_11_v3	PF3D7_1147800
Pf3D7_11_v3	PF3D7_1149800
Pf3D7_12_v3	PF3D7_1201300
Pf3D7_12_v3	PF3D7_1201900
Pf3D7_12_v3	PF3D7_1203300
Pf3D7_12_v3	PF3D7_1204500
Pf3D7_12_v3	PF3D7_1204700
Pf3D7_12_v3	PF3D7_1207400
Pf3D7_12_v3	PF3D7_1207300
Pf3D7_12_v3	PF3D7_1208300
Pf3D7_12_v3	PF3D7_1209200
Pf3D7_12_v3	PF3D7_1212300
Pf3D7_12_v3	PF3D7_1212500
Pf3D7_12_v3	PF3D7_1213600
Pf3D7_12_v3	PF3D7_1214000
Pf3D7_12_v3	PF3D7_1215400
Pf3D7_12_v3	PF3D7_1215600
Pf3D7_12_v3	PF3D7_1215500
Pf3D7_12_v3	PF3D7_1215800
Pf3D7_12_v3	PF3D7_1215700
Pf3D7_12_v3	PF3D7_1216000
Pf3D7_12_v3	PF3D7_1216100
Pf3D7_12_v3	PF3D7_1217000
Pf3D7_12_v3	PF3D7_1217200
Pf3D7_12_v3	PF3D7_1218600
Pf3D7_12_v3	PF3D7_1218700
Pf3D7_12_v3	PF3D7_1220000
Pf3D7_12_v3	PF3D7_1220500
Pf3D7_12_v3	PF3D7_1222000
Pf3D7_12_v3	PF3D7_1222900
Pf3D7_12_v3	PF3D7_1222800
Pf3D7_12_v3	PF3D7_1225300
Pf3D7_12_v3	PF3D7_1225200
Pf3D7_12_v3	PF3D7_1229000
Pf3D7_12_v3	PF3D7_1228900
Pf3D7_12_v3	PF3D7_1230900
Pf3D7_12_v3	PF3D7_1231200
Pf3D7_12_v3	PF3D7_1232700
Pf3D7_12_v3	PF3D7_1232900
Pf3D7_12_v3	PF3D7_1234400
Pf3D7_12_v3	PF3D7_1235800
Pf3D7_12_v3	PF3D7_1236500
Pf3D7_12_v3	PF3D7_1237600
Pf3D7_12_v3	PF3D7_1238600
Pf3D7_12_v3	PF3D7_1238700
Pf3D7_12_v3	PF3D7_1239000
Pf3D7_12_v3	PF3D7_1241000
Pf3D7_12_v3	PF3D7_1242800
Pf3D7_12_v3	PF3D7_1242900
Pf3D7_12_v3	PF3D7_1243000
Pf3D7_12_v3	PF3D7_1244600
Pf3D7_12_v3	PF3D7_1244700
Pf3D7_12_v3	PF3D7_1244900
Pf3D7_12_v3	PF3D7_1244800
Pf3D7_12_v3	PF3D7_1245300
Pf3D7_12_v3	PF3D7_1246300
Pf3D7_12_v3	PF3D7_1247300
Pf3D7_12_v3	PF3D7_1247200
Pf3D7_12_v3	PF3D7_1249000
Pf3D7_12_v3	PF3D7_1249200
Pf3D7_12_v3	PF3D7_1249300
Pf3D7_12_v3	PF3D7_1249700
Pf3D7_12_v3	PF3D7_1250600
Pf3D7_12_v3	PF3D7_1250700
Pf3D7_12_v3	PF3D7_1251000
Pf3D7_12_v3	PF3D7_1251100
Pf3D7_12_v3	PF3D7_1251400
Pf3D7_12_v3	PF3D7_1251600
Pf3D7_12_v3	PF3D7_1251700
Pf3D7_12_v3	PF3D7_1252700
Pf3D7_12_v3	PF3D7_1252800
Pf3D7_12_v3	PF3D7_1254300
Pf3D7_13_v3	PF3D7_1301300
Pf3D7_13_v3	PF3D7_1302800
Pf3D7_13_v3	PF3D7_1303300
Pf3D7_13_v3	PF3D7_1303600
Pf3D7_13_v3	PF3D7_1303700
Pf3D7_13_v3	PF3D7_1306100
Pf3D7_13_v3	PF3D7_1306500
Pf3D7_13_v3	PF3D7_1307200
Pf3D7_13_v3	PF3D7_1308400
Pf3D7_13_v3	PF3D7_1308500
Pf3D7_13_v3	PF3D7_1308700
Pf3D7_13_v3	PF3D7_1308600
Pf3D7_13_v3	PF3D7_1312000
Pf3D7_13_v3	PF3D7_1312200
Pf3D7_13_v3	PF3D7_1312400
Pf3D7_13_v3	PF3D7_1312300
Pf3D7_13_v3	PF3D7_1313700
Pf3D7_13_v3	PF3D7_1314400
Pf3D7_13_v3	PF3D7_1314600
Pf3D7_13_v3	PF3D7_1315800
Pf3D7_13_v3	PF3D7_1317100
Pf3D7_13_v3	PF3D7_1317500
Pf3D7_13_v3	PF3D7_1317700
Pf3D7_13_v3	PF3D7_1318600
Pf3D7_13_v3	PF3D7_1319300
Pf3D7_13_v3	PF3D7_1319600
Pf3D7_13_v3	PF3D7_1321000
Pf3D7_13_v3	PF3D7_1320900
Pf3D7_13_v3	PF3D7_1325500
Pf3D7_13_v3	PF3D7_1326400
Pf3D7_13_v3	PF3D7_1327000
Pf3D7_13_v3	PF3D7_1328000
Pf3D7_13_v3	PF3D7_1328900
Pf3D7_13_v3	PF3D7_1329400
Pf3D7_13_v3	PF3D7_1329300
Pf3D7_13_v3	PF3D7_1330100
Pf3D7_13_v3	PF3D7_1330200
Pf3D7_13_v3	PF3D7_1330300
Pf3D7_13_v3	PF3D7_1330700
Pf3D7_13_v3	PF3D7_1330600
Pf3D7_13_v3	PF3D7_1331400
Pf3D7_13_v3	PF3D7_1331700
Pf3D7_13_v3	PF3D7_1331800
Pf3D7_13_v3	PF3D7_1332200
Pf3D7_13_v3	PF3D7_1333200
Pf3D7_13_v3	PF3D7_1333100
Pf3D7_13_v3	PF3D7_1334000
Pf3D7_13_v3	PF3D7_1334100
Pf3D7_13_v3	PF3D7_1335600
Pf3D7_13_v3	PF3D7_1335900
Pf3D7_13_v3	PF3D7_1336000
Pf3D7_13_v3	PF3D7_1336200
Pf3D7_13_v3	PF3D7_1336300
Pf3D7_13_v3	PF3D7_1336600
Pf3D7_13_v3	PF3D7_1336500
Pf3D7_13_v3	PF3D7_1336400
Pf3D7_13_v3	PF3D7_1337700
Pf3D7_13_v3	PF3D7_1337600
Pf3D7_13_v3	PF3D7_1339400
Pf3D7_13_v3	PF3D7_1339600
Pf3D7_13_v3	PF3D7_1339500
Pf3D7_13_v3	PF3D7_1340000
Pf3D7_13_v3	PF3D7_1340500
Pf3D7_13_v3	PF3D7_1341100
Pf3D7_13_v3	PF3D7_1341500
Pf3D7_13_v3	PF3D7_1341600
Pf3D7_13_v3	PF3D7_1345200
Pf3D7_13_v3	PF3D7_1345300
Pf3D7_13_v3	PF3D7_1346000
Pf3D7_13_v3	PF3D7_1347400
Pf3D7_13_v3	PF3D7_1347300
Pf3D7_13_v3	PF3D7_1347800
Pf3D7_13_v3	PF3D7_1352000
Pf3D7_13_v3	PF3D7_1352400
Pf3D7_13_v3	PF3D7_1352300
Pf3D7_13_v3	PF3D7_1353600
Pf3D7_13_v3	PF3D7_1353700
Pf3D7_13_v3	PF3D7_1354200
Pf3D7_13_v3	PF3D7_1354900
Pf3D7_13_v3	PF3D7_1354800
Pf3D7_13_v3	PF3D7_1356100
Pf3D7_13_v3	PF3D7_1359500
Pf3D7_13_v3	PF3D7_1359900
Pf3D7_13_v3	PF3D7_1360300
Pf3D7_13_v3	PF3D7_1360500
Pf3D7_13_v3	PF3D7_1361400
Pf3D7_13_v3	PF3D7_1363500
Pf3D7_13_v3	PF3D7_1363400
Pf3D7_13_v3	PF3D7_1363700
Pf3D7_13_v3	PF3D7_1364000
Pf3D7_13_v3	PF3D7_1364800
Pf3D7_13_v3	PF3D7_1367900
Pf3D7_13_v3	PF3D7_1368000
Pf3D7_13_v3	PF3D7_1368300
Pf3D7_13_v3	PF3D7_1368700
Pf3D7_13_v3	PF3D7_1369000
Pf3D7_13_v3	PF3D7_1371500
Pf3D7_14_v3	PF3D7_1402300
Pf3D7_14_v3	PF3D7_1403400
Pf3D7_14_v3	PF3D7_1403300
Pf3D7_14_v3	PF3D7_1404200
Pf3D7_14_v3	PF3D7_1404300
Pf3D7_14_v3	PF3D7_1406400
Pf3D7_14_v3	PF3D7_1406500
Pf3D7_14_v3	PF3D7_1406600
Pf3D7_14_v3	PF3D7_1406800
Pf3D7_14_v3	PF3D7_1411900
Pf3D7_14_v3	PF3D7_1412100
Pf3D7_14_v3	PF3D7_1412300
Pf3D7_14_v3	PF3D7_1413300
Pf3D7_14_v3	PF3D7_1413400
Pf3D7_14_v3	PF3D7_1413600
Pf3D7_14_v3	PF3D7_1413500
Pf3D7_14_v3	PF3D7_1417700
Pf3D7_14_v3	PF3D7_1419000
Pf3D7_14_v3	PF3D7_1421000
Pf3D7_14_v3	PF3D7_1421100
Pf3D7_14_v3	PF3D7_1422600
Pf3D7_14_v3	PF3D7_1423100
Pf3D7_14_v3	PF3D7_1423500
Pf3D7_14_v3	PF3D7_1423600
Pf3D7_14_v3	PF3D7_1424800
Pf3D7_14_v3	PF3D7_1424900
Pf3D7_14_v3	PF3D7_1425000
Pf3D7_14_v3	PF3D7_1425100
Pf3D7_14_v3	PF3D7_1425500
Pf3D7_14_v3	PF3D7_1427400
Pf3D7_14_v3	PF3D7_1427500
Pf3D7_14_v3	PF3D7_1427700
Pf3D7_14_v3	PF3D7_1428000
Pf3D7_14_v3	PF3D7_1428100
Pf3D7_14_v3	PF3D7_1428200
Pf3D7_14_v3	PF3D7_1428400
Pf3D7_14_v3	PF3D7_1430700
Pf3D7_14_v3	PF3D7_1432200
Pf3D7_14_v3	PF3D7_1432300
Pf3D7_14_v3	PF3D7_1433600
Pf3D7_14_v3	PF3D7_1435100
Pf3D7_14_v3	PF3D7_1435200
Pf3D7_14_v3	PF3D7_1435600
Pf3D7_14_v3	PF3D7_1436100
Pf3D7_14_v3	PF3D7_1436400
Pf3D7_14_v3	PF3D7_1437100
Pf3D7_14_v3	PF3D7_1438800
Pf3D7_14_v3	PF3D7_1440500
Pf3D7_14_v3	PF3D7_1440600
Pf3D7_14_v3	PF3D7_1440700
Pf3D7_14_v3	PF3D7_1440900
Pf3D7_14_v3	PF3D7_1441500
Pf3D7_14_v3	PF3D7_1443200
Pf3D7_14_v3	PF3D7_1443100
Pf3D7_14_v3	PF3D7_1443600
Pf3D7_14_v3	PF3D7_1443700
Pf3D7_14_v3	PF3D7_1444700
Pf3D7_14_v3	PF3D7_1446600
Pf3D7_14_v3	PF3D7_1447200
Pf3D7_14_v3	PF3D7_1447100
Pf3D7_14_v3	PF3D7_1447700
Pf3D7_14_v3	PF3D7_1447800
Pf3D7_14_v3	PF3D7_1451000
Pf3D7_14_v3	PF3D7_1451600
Pf3D7_14_v3	PF3D7_1451700
Pf3D7_14_v3	PF3D7_1452800
Pf3D7_14_v3	PF3D7_1454000
Pf3D7_14_v3	PF3D7_1454800
Pf3D7_14_v3	PF3D7_1454900
Pf3D7_14_v3	PF3D7_1455700
Pf3D7_14_v3	PF3D7_1456700
Pf3D7_14_v3	PF3D7_1459100
Pf3D7_14_v3	PF3D7_1459200
Pf3D7_14_v3	PF3D7_1459300
Pf3D7_14_v3	PF3D7_1459700
Pf3D7_14_v3	PF3D7_1459800
Pf3D7_14_v3	PF3D7_1460000
Pf3D7_14_v3	PF3D7_1459900
Pf3D7_14_v3	PF3D7_1461000
Pf3D7_14_v3	PF3D7_1461400
Pf3D7_14_v3	PF3D7_1461500
Pf3D7_14_v3	PF3D7_1461800
Pf3D7_14_v3	PF3D7_1461700
Pf3D7_14_v3	PF3D7_1463000
Pf3D7_14_v3	PF3D7_1463700
Pf3D7_14_v3	PF3D7_1465200
Pf3D7_14_v3	PF3D7_1467500
Pf3D7_14_v3	PF3D7_1467400
Pf3D7_14_v3	PF3D7_1467800
Pf3D7_14_v3	PF3D7_1468800
Pf3D7_14_v3	PF3D7_1468900
Pf3D7_14_v3	PF3D7_1469100
Pf3D7_14_v3	PF3D7_1469000
Pf3D7_14_v3	PF3D7_1472000
Pf3D7_14_v3	PF3D7_1472100
Pf3D7_14_v3	PF3D7_1472500
Pf3D7_14_v3	PF3D7_1473000
Pf3D7_14_v3	PF3D7_1473400
Pf3D7_14_v3	PF3D7_1475100
Pf3D7_14_v3	PF3D7_1475700
Pf3D7_14_v3	PF3D7_1476500
Pf3D7_14_v3	PF3D7_1476900
Pf3D7_14_v3	PF3D7_1477000
Pf3D7_14_v3	PF3D7_1477200
Pf3D7_14_v3	PF3D7_1478400
Pf3D7_14_v3	PF3D7_1478500
Pf3D7_14_v3	PF3D7_1478700
Pf3D7_14_v3	PF3D7_1478800
Pf3D7_14_v3	PF3D7_1479000
