# Supplementary material for: Actin-related protein Arp4 regulates euchromatic gene expression and development through H2A.Z deposition in blood-stage Plasmodium falciparum
Source: Parasit Vectors. 2020 Jun 17;13:314. doi: 10.1186/s13071-020-04139-6 (PMC7301494; doi:10.1186/s13071-020-04139-6)
Supplement: Supplementary file 10 — Additional file 10: Table S4. Sequences of primer pairs used to construct and verify PfArp4 or PfArp6 transgenic parasite lines. [file 13071_2020_4139_MOESM10_ESM.xlsx]

## Sheet: Sheet1
Primers for constructing and validating PfArp4 and PfArp6
Target name				Primer name				Primer sequence(5’-3’)								Function
PfArp4-Ty1-Ribo(KD)
				P1-F				gccctagtctagggcgcgcccacgtattataaatgatgattcc								LHR
				P2-R				ttttttacaaaatgcttaagaagtaaaacaagtgctatataatatg								RHR
				P3-F				ttgatcgatgttttggtaccggaagtggttctgg								RHR
				P4-R				ttttttttctttgcggccgcgtccc								LHR
				P5-F				ataccacgagtcaggacataatatcatacttgatc								Ty1-Ribo
				P6-R				cctgactcgtggtattcctttttagaaacccaca								Ty1-Ribo
				Arp4-F				atattaagtatataatattggaaaggaatatcatgaatcgttttagagctagaaatag								sgRNA
				Arp4-R				ctatttctagctctaaaacgattcatgatattcctttccaatattatatacttaatat								sgRNA
				Arp4 KD P1				gcatgtacaaaagaagaattttttgaattac								validation
				Arp4 KD P2				cttaagaagtaaaacaagtgctatataatatg								validation
				Arp4 KD P3				gacgaagtgcatacaaaccagg								validation
				Arp4 KD P4				ctcctacatgttttttggaagatc								validation
PfArp6-Ty1-Ribo(KD)
				P1-F				gccctagtctagggcgcgccaaaattacaaccacatttatcatacc								LHR
				P2-R				ttttttacaaaatgcttaagccattgttttatttacaaattatactatg								RHR
				P3-F				ctaaagtttggaacagaaaaaaagac								RHR
				P4-R				tgcgtctttttttctgttccaaac								LHR
				P5-F				gaaaaaaagacgcaggtaccggaagtggttctggaggtgaag								Ty1-Ribo
				P6-R				tccattaacattgcggccgcgtcccctcctacatgttttttg								Ty1-Ribo
				Arp6-F				atattaagtatataatattgaataaagtctagtgctactgttttagagctagaaatag								sgRNA
				Arp6-R				ctatttctagctctaaaacagtagcactagactttattcaatattatatacttaatat								sgRNA
				Arp6 KD P1				gatagtaatgaatatagcgatgatag								validation
				Arp6 KD P2				ccattgttttatttacaaattatactatgtaaac								validation
				Arp6 KD P3				gatgttattaatttaacaaatgagagaatag								validation
				Arp6 KD P4				ctccaagtagcactagactttattc								validation
PfArp4-Ty1::PfArp6-HA
				Arp6-AF				gcggccctagtctagggcgcgccccacaagatataaatttagagcattg								Arp6 LHR
				Arp6-BR				atttgacgcctttatatagtgagc								Arp6 RHR
				Arp4a-AF				gctcactatataaaggcgtcaaatgctgaacatttatttcattctatacc								Arp6 RHR
				Arp4a-BR				tttttttacaaaatgcttaagatttgaataaaagcataaactgttacc								Arp4 RHR
				HA-F				tgcagtacccttacgatgtgcctgattacgcgtatccctatgacgtaccagactatgca								HA
				Arp6-BF				cctatgacgtaccagactatgcataaaatgttaatggatatataaagaataaag								HA
				Arp6-AR				cacatcgtaagggtactgcagtgcgtctttttttctgttccaaactttag								Arp6 LHR
				Arp4a-BF				caaaccaggatcctcttgactaaaaagaaaaaaaaaaaaaaatagggatatatg								Arp4 RHR
				Ty1-F				atactaaccaagatccacttgatgtcgacgaagtgcatacaaaccaggatcctcttgac								TY1
				Arp4a-AR				aaaacatcgatcaagtatgatattatgtcctgactcgtggtattcctttttagaaac								Arp4 LHR
				Ty1-F1				atatcatacttgatcgatgttttctcgaggaagtacatactaaccaagatccacttgat								Ty1
				Arp4::Arp6-F				taagtatataatattaagagtctaaagtttggaatgttttagagctagaaatagcaag								sgRNA
				Arp4::Arp6-R				ttctagctctaaaacgattcatgatattcctttttagaaacccacaagcaccgactcggtgcc								sgRNA
PfArp6-Ty1-HA(KI)
				KI-F				agattcaacgcggccgcatggaagtacatactaaccaagatccac								Ty1-HA
				KI-R				ttgacaggtgctgaggtacctgccgcagcggcatctaccg								Ty1-HA
